# Supplementary material for: Integrative Metabolome and Transcriptome Analyses Reveal the Effects of Plucking Flower on Polysaccharide Accumulation in the Rhizomes of Polygonatum cyrtonema Hua
Source: Molecules. 2025 Feb 3;30(3):670. doi: 10.3390/molecules30030670 (PMC11820947; doi:10.3390/molecules30030670)
Supplement: Supplementary file 1 [file molecules-30-00670-s001.zip]

Archive with 2 entries (2 files):
- Figure S1.png
- Supplementary data-Tables.xlsx
