# Supplementary material for: Integrative Metabolome and Transcriptome Analyses Reveal the Effects of Plucking Flower on Polysaccharide Accumulation in the Rhizomes of Polygonatum cyrtonema Hua
Source: Molecules. 2025 Feb 3;30(3):670. doi: 10.3390/molecules30030670 (PMC11820947; doi:10.3390/molecules30030670)
Supplement: Supplementary file 1 [file molecules-30-00670-s001.zip › Supplementary data-Tables.xlsx]

## Sheet: Table S1
Index	Q1 (Da)	Q3 (Da)	Molecular weight (Da)	Formula	Ionization model	Compounds	Class I	Class II	CAS	Level	T1-1	T1-2	T1-3	T6-1	T6-2	T6-3	C1-1	C1-2	C1-3	C6-1	C6-2	C6-3	QC01	QC02	QC03	cpd_ID	kegg_map	mw_cpd_ID	mw_map	CK-perennial-tubers_vs_CK-annual-tubers_VIP	CK-perennial-tubers_vs_CK-annual-tubers_P-value	CK-perennial-tubers_vs_CK-annual-tubers_Fold_Change	CK-perennial-tubers_vs_CK-annual-tubers_Log2FC	CK-perennial-tubers_vs_CK-annual-tubers_Type	Treat-annual-tubers_vs_CK-annual-tubers_VIP	Treat-annual-tubers_vs_CK-annual-tubers_P-value	Treat-annual-tubers_vs_CK-annual-tubers_Fold_Change	Treat-annual-tubers_vs_CK-annual-tubers_Log2FC	Treat-annual-tubers_vs_CK-annual-tubers_Type	Treat-perennial-tubers_vs_CK-perennial-tubers_VIP	Treat-perennial-tubers_vs_CK-perennial-tubers_P-value	Treat-perennial-tubers_vs_CK-perennial-tubers_Fold_Change	Treat-perennial-tubers_vs_CK-perennial-tubers_Log2FC	Treat-perennial-tubers_vs_CK-perennial-tubers_Type	Treat-perennial-tubers_vs_Treat-annual-tubers_VIP	Treat-perennial-tubers_vs_Treat-annual-tubers_P-value	Treat-perennial-tubers_vs_Treat-annual-tubers_Fold_Change	Treat-perennial-tubers_vs_Treat-annual-tubers_Log2FC	Treat-perennial-tubers_vs_Treat-annual-tubers_Type
pme2914	161.05	99.05	162.053	C6H10O5	[M-H]-	3-Hydroxy-3-methylpentane-1,5-dioic acid	Amino acids and derivatives	Amino acids and derivatives	503-49-1	1	171488	197046	206489	842294	813105	846401	451539	417455	411956	2.86108e+06	2.44817e+06	2.58661e+06	1.05051e+06	917041	960346	C03761	-	C03761	-	1.27075	0.00277437	6.16406	2.62388	up	1.33043	0.000155967	0.448904	-1.15552	down	1.29094	0.00428706	0.31685	-1.65813	down	1.22006	1.68781e-06	4.35078	2.12127	up
mws0263	128.04	82.03	129.043	C5H7NO3	[M-H]-	5-Oxo-L-Proline*	Amino acids and derivatives	Amino acids and derivatives	98-79-3	1	100139	72167.1	142930	294237	295270	300159	273059	284549	334072	822380	415957	461731	332492	286588	465587	C01879	ko00480,ko01100	C01879	-	-	-	-	-	-	1.25725	0.00238009	0.35353	-1.5001	down	-	-	-	-	-	1.14909	0.0108815	2.82223	1.49683	up
MWS0813	128.036	82.0295	129.043	C5H7NO3	[M-H]-	5-Oxoproline*	Amino acids and derivatives	Amino acids and derivatives	149-87-1	1	150672	105457	108117	795530	332327	309490	674707	714250	673613	486154	518103	332965	290837	332141	646472	C02237	ko00470,ko01100	C02237	-	-	-	-	-	-	1.33452	9.66133e-06	0.176598	-2.50146	down	-	-	-	-	-	1.09349	0.151281	3.94609	1.98042	up
MW0144695	390.14	125.06	367.157	C17H25N3O4S1	[M+Na]+	Ala-Phe-Met	Amino acids and derivatives	Amino acids and derivatives	-	3	53598	59077.3	42196.2	14072.9	16368.5	15521.2	236247	383895	268589	63447.2	57664.1	55008.2	107168	95905.5	85797.6	-	-	-	-	1.25065	0.0334468	0.19817	-2.33519	down	1.31928	0.0306496	0.174261	-2.52068	down	1.28999	0.00190404	0.260974	-1.93802	down	1.20435	0.0168403	0.296779	-1.75254	down
MW0145957	363.17	127.04	362.162	C14H26N4O5S1	[M+H]+	Asn-Val-Met	Amino acids and derivatives	Amino acids and derivatives	-	3	26067.1	26050.1	83955.1	783213	938870	710373	74840.4	30656.1	30238.5	47498.1	85644	32279.5	272001	239267	244184	-	-	-	-	-	-	-	-	-	-	-	-	-	-	1.2669	0.00567045	14.7046	3.87819	up	1.18395	0.00475624	17.8762	4.15997	up
Zbqp003309	360.21	201.12	359.206	C16H29N3O6	[M+H]+	Asp-Ile-Leu	Amino acids and derivatives	Amino acids and derivatives	-	3	187888	165109	149907	57967.5	84318.1	59723.7	163353	159825	177387	87973.1	96594	87985.6	101852	109069	119422	-	-	-	-	-	-	-	-	-	-	-	-	-	-	-	-	-	-	-	1.17342	0.00250181	0.401685	-1.31586	down
Lmrj002793	277.12	120.08	276.111	C14H16N2O4	[M+H]+	Cyclo(Phe-Glu)	Amino acids and derivatives	Amino acids and derivatives	-	2	52214.1	35374.1	23586.1	77497.1	109486	106118	48846.1	82538.4	97696.6	104434	171778	160014	62327.4	109486	72432.9	-	-	-	-	-	-	-	-	-	1.0279	0.0941537	0.485306	-1.04303	down	-	-	-	-	-	1.09191	0.010787	2.63641	1.39858	up
MW0147987	373.13	325.1	372.122	C13H20N6O5S1	[M+H]+	Cys-Asn-His	Amino acids and derivatives	Amino acids and derivatives	-	3	60292.6	46108.6	78022.6	60292.6	72693.4	39022.1	46102.1	67891.2	56096.2	7133.13	27674.8	11811.3	40789.6	33702.4	51427.6	-	-	-	-	1.10641	0.00965534	0.274086	-1.8673	down	-	-	-	-	-	1.10566	0.0303848	3.68964	1.88348	up	-	-	-	-	-
MW0148047	340.1	279.07	339.092	C11H21N3O5S2	[M+H]+	Cys-Met-Ser	Amino acids and derivatives	Amino acids and derivatives	-	3	405726	396204	296771	364516	450071	303891	507702	446443	429922	272921	213873	201587	294051	342530	402564	-	-	-	-	1.21902	0.00203734	0.497361	-1.00763	down	-	-	-	-	-	-	-	-	-	-	-	-	-	-	-
MW0150309	395.2	169.13	394.196	C17H26N6O5	[M+H]+	Gly-Arg-Tyr	Amino acids and derivatives	Amino acids and derivatives	-	3	102826	141580	118803	17319.4	17319.4	17319.4	134406	167636	156595	176692	174684	179726	88340	110436	86596.9	-	-	-	-	-	-	-	-	-	-	-	-	-	-	1.29538	8.4177e-05	0.0978307	-3.35357	down	1.21815	0.0115432	0.143053	-2.80538	down
MW0151092	385.19	223.14	384.176	C15H24N6O6	[M+H]+	His-Thr-Gln	Amino acids and derivatives	Amino acids and derivatives	-	3	55205.5	57232.2	37347	343909	277075	228484	116206	113651	105332	196450	153527	177119	170474	139627	142874	-	-	-	-	-	-	-	-	-	1.27415	0.00318983	0.446866	-1.16209	down	-	-	-	-	-	1.19822	0.0172052	5.67127	2.50367	up
pme2074	322.2	130.05	323.21	C18H29NO4	[M-H]-	Jasmonoyl-L-Isoleucine	Amino acids and derivatives	Amino acids and derivatives	120330-93-0	3	16512.2	23853.7	19520.9	7391.52	3939.62	5244.9	15602.2	14651.3	16502.6	6157.64	5156.59	8262.62	14442.8	16179.1	7356.26	C18699	ko04075	C18699	-	1.21246	0.00254991	0.418701	-1.25601	down	-	-	-	-	-	-	-	-	-	-	1.16421	0.0101325	0.27679	-1.85314	down
mws4176	237.12	120.09	236.116	C12H16N2O3	[M+H]+	L-Alanyl-L-Phenylalanine	Amino acids and derivatives	Amino acids and derivatives	3061-90-3	1	12833.6	19224.2	19173.3	2068.98	2068.98	2068.98	22871.6	19218.9	21440.5	2068.98	2068.98	2068.98	20931.2	10344.9	21805.3	-	-	-	-	1.27166	0.00307853	0.0976993	-3.35551	down	-	-	-	-	-	-	-	-	-	-	1.21369	0.019407	0.121156	-3.04506	down
pmb2855	307.11	145.06	308.122	C11H20N2O8	[M-H]-	L-Glutamine-O-glycoside	Amino acids and derivatives	Amino acids and derivatives	-	3	151949	204657	150955	305818	350581	362627	152809	160092	131716	213211	205632	229400	225392	246486	183629	-	-	-	-	-	-	-	-	-	-	-	-	-	-	-	-	-	-	-	1.16471	0.00233892	2.00769	1.00554	up
MW0110218	269.1	177.05	268.106	C12H16N2O5	[M+H]+	L-Tyrosyl-L-serine	Amino acids and derivatives	Amino acids and derivatives	13588-99-3	3	53315.7	54527.2	50899.7	59373.2	58209.7	73921.4	79049.9	87237.7	75122.7	30301.4	30227.7	37566.2	39909.1	56942.4	60576.4	-	-	-	-	1.25127	0.000728566	0.406343	-1.29923	down	-	-	-	-	-	-	-	-	-	-	-	-	-	-	-
MW0152925	387.18	213.08	386.174	C15H26N6O4S1	[M+H]+	Lys-Cys-His	Amino acids and derivatives	Amino acids and derivatives	-	3	173495	175637	166977	320929	426125	323072	221185	133635	149785	44466	56372.3	40132.4	124704	108440	158316	-	-	-	-	1.22279	0.042072	0.279368	-1.83976	down	-	-	-	-	-	1.28373	0.0111465	7.59112	2.92431	up	1.18332	0.0329445	2.07345	1.05203	up
MW0152996	371.2	251.13	370.196	C15H26N6O5	[M+H]+	Lys-His-Ser	Amino acids and derivatives	Amino acids and derivatives	-	3	2.66374e+06	3.22506e+06	3.26022e+06	3.01586e+06	2.95217e+06	3.57462e+06	2.35353e+06	3.06738e+06	3.75337e+06	1.49074e+06	1.37117e+06	1.82372e+06	2.1824e+06	2.94565e+06	2.64332e+06	-	-	-	-	-	-	-	-	-	-	-	-	-	-	1.24368	0.0038516	2.03657	1.02614	up	-	-	-	-	-
Wayn002636	365.13	203.08	366.142	C17H22N2O7	[M-H]-	N-(1-Deoxy-1-fructosyl)Tryptophan	Amino acids and derivatives	Amino acids and derivatives	-	1	186775	199363	245759	506201	501146	495369	306018	351486	322787	401107	414379	330501	388300	324232	381001	-	-	-	-	-	-	-	-	-	-	-	-	-	-	-	-	-	-	-	1.20234	0.00302814	2.3781	1.24981	up
MWS4471	173.06	58.03	174.064	C6H10N2O4	[M-H]-	N-Alpha-Acetyl-L-Asparagine	Amino acids and derivatives	Amino acids and derivatives	4033-40-3	3	161480	138840	155552	187197	161480	197141	201458	167474	135738	83790	101982	77789.3	186263	167423	164588	-	-	-	-	-	-	-	-	-	-	-	-	-	-	1.24925	0.00296558	2.07094	1.05028	up	-	-	-	-	-
Zbfp001070	328.12	166.07	327.111	C18H17NO5	[M+H]+	N-Caffeoylphenylalanine	Amino acids and derivatives	Amino acids and derivatives	-	3	80663.1	101305	87512.6	297262	243368	314540	97729.3	103935	120643	124376	121112	141961	142443	154847	146589	-	-	-	-	-	-	-	-	-	-	-	-	-	-	1.26143	0.0126401	2.20718	1.14221	up	1.20481	0.00793807	3.1734	1.66603	up
ML10198895	88.04	88.04	89.0477	C3H7NO2	[M-H]-	N-Methylglycine	Amino acids and derivatives	Amino acids and derivatives	107-97-1	3	13644.4	5256.59	9395.01	18842.6	12486.3	22657.9	25118.6	23541.3	13613.7	21980.6	34532.6	17799.5	16486.4	12553.5	26077.5	C00213	ko00260,ko00330,ko01100	C00213	-	-	-	-	-	-	1.04145	0.0679973	0.454381	-1.13802	down	-	-	-	-	-	-	-	-	-	-
Zbqn004681	245.09	203.08	246.1	C13H14N2O3	[M-H]-	N-acetyl-tryptophan	Amino acids and derivatives	Amino acids and derivatives	-	3	39341	39719.8	24773.5	1129.69	1129.69	1129.69	38481.9	50020.1	50986.2	1129.69	1129.69	5648.46	32057.2	17486.7	24208.1	-	-	-	-	1.20405	0.00388487	0.0566918	-4.14072	down	-	-	-	-	-	-	-	-	-	-	1.21866	0.0209194	0.0326393	-4.93725	down
Zbqn003921	250.07	88.04	251.079	C12H13NO5	[M-H]-	N-carboxy-N-(2-oxo-2-phenylethyl)-L-alanine	Amino acids and derivatives	Amino acids and derivatives	-	3	11158.8	23590.1	6360.36	23908.3	2348.63	12749.6	39834.6	28679.1	30271.8	469.726	469.726	469.726	23587.6	31864.6	19122.6	-	-	-	-	1.27141	0.0113226	0.014265	-6.13137	down	1.06137	0.0430779	0.416147	-1.26484	down	1.1721	0.181714	27.6803	4.79079	up	-	-	-	-	-
pme0122	189.12	126.09	188.116	C8H16N2O3	[M+H]+	N6-Acetyl-L-lysine	Amino acids and derivatives	Amino acids and derivatives	692-04-6	3	205683	407596	383320	798901	1.56606e+06	684525	174309	175496	179186	439245	371849	418389	469416	805785	339411	C02727	ko00310,ko01100	C02727	-	1.26415	0.00695916	2.3242	1.21674	up	-	-	-	-	-	1.10362	0.159037	2.4803	1.31051	up	1.04354	0.125549	3.0599	1.61348	up
MW0155337	362.13	137.05	339.143	C15H21N3O6	[M+Na]+	Phe-Ser-Ser	Amino acids and derivatives	Amino acids and derivatives	-	3	30031.7	36707.1	20022.6	93408.6	107851	97307.5	71635.6	63031.8	55604.9	82289.9	116745	132324	72274.9	71171.1	75618.6	-	-	-	-	-	-	-	-	-	1.21526	0.00680243	0.455986	-1.13294	down	-	-	-	-	-	1.17496	0.000435179	3.44124	1.78293	up
MW0155799	361.15	140.05	360.147	C14H24N4O5S1	[M+H]+	Pro-Asn-Met	Amino acids and derivatives	Amino acids and derivatives	-	3	29044.5	20881.1	17348	60806.7	66243.8	73486	37197.9	32670.1	26316.8	58978.9	45380.9	71182.3	46288.3	39252	59330.6	-	-	-	-	-	-	-	-	-	-	-	-	-	-	-	-	-	-	-	1.17545	0.000934479	2.98091	1.57575	up
mws0582	322.11	130.05	321.099	C11H19N3O6S	[M+H]+	S-(Methyl)glutathione	Amino acids and derivatives	Amino acids and derivatives	2922-56-7	1	845874	882160	949485	1.1299e+06	1.13326e+06	1.11946e+06	2.07264e+06	2.08766e+06	2.71914e+06	1.07914e+06	1.25854e+06	1.22167e+06	1.12121e+06	1.27968e+06	1.48617e+06	C11347	-	C11347	-	-	-	-	-	-	1.31949	0.0206096	0.389206	-1.3614	down	-	-	-	-	-	-	-	-	-	-
MW0157005	389.14	327.15	388.127	C19H20N2O7	[M+H]+	Ser-HoPhe-OH	Amino acids and derivatives	Amino acids and derivatives	-	3	174070	172887	161817	407505	430138	281651	96339.9	128433	107426	186593	238333	176591	190226	233362	198818	-	-	-	-	-	-	-	-	-	-	-	-	-	-	-	-	-	-	-	1.15535	0.0469388	2.19998	1.13749	up
Lcsp002261	306.14	188.07	305.138	C15H19N3O4	[M+H]+	Thr-Trp	Amino acids and derivatives	Amino acids and derivatives	186761-42-2	2	37581.1	44407.8	50829.6	7353.81	7353.81	7353.81	73755.5	78914.7	63118.4	45428.6	52985.9	44331.8	39978.1	48739	36769.1	-	-	-	-	-	-	-	-	-	-	-	-	-	-	1.29308	0.00454189	0.15455	-2.69385	down	1.21781	0.0105648	0.166102	-2.58986	down
MW0110259	295.16	207.07	294.158	C15H22N2O4	[M+H]+	Tyr-Ile	Amino acids and derivatives	Amino acids and derivatives	-	3	442413	485122	493706	899615	1.11639e+06	1.01024e+06	576091	650998	577003	1.73973e+06	1.78244e+06	1.65585e+06	904948	913495	909942	-	-	-	-	1.26806	4.55282e-05	2.87015	1.52113	up	-	-	-	-	-	-	-	-	-	-	1.20226	0.00984166	2.12929	1.09038	up
MW0110336	389.22	120.08	388.207	C15H28N6O6	[M+H]+	Val-Asp-Arg	Amino acids and derivatives	Amino acids and derivatives	-	3	113417	94028.9	71733	202969	205931	203472	52237.8	174615	83573.3	68651.6	99998.3	102971	107448	83573.3	92526.3	-	-	-	-	-	-	-	-	-	-	-	-	-	-	1.23518	0.00885006	2.25451	1.17281	up	1.16129	0.0112029	2.19348	1.13322	up
Zmmp003443	334.14	188.07	333.132	C16H19N3O5	[M+H]+	γ-Glu-Trp	Amino acids and derivatives	Amino acids and derivatives	66471-20-3	1	133570	125045	83213.2	231607	213111	311174	179110	211716	180436	268517	275653	242974	164828	213161	206032	-	-	-	-	-	-	-	-	-	-	-	-	-	-	-	-	-	-	-	1.10783	0.0266941	2.21133	1.14491	up
Zmdp001663	279.1	133.03	278.094	C10H18N2O5S	[M+H]+	γ-glutamylmethionine	Amino acids and derivatives	Amino acids and derivatives	17663-87-5	1	135922	128069	144408	341565	341248	328442	242657	263840	268985	288110	270172	333963	197883	248565	238078	-	-	-	-	-	-	-	-	-	-	-	-	-	-	-	-	-	-	-	1.21974	6.58161e-06	2.47615	1.3081	up
Zjxp110304	295.23	151.11	294.219	C18H30O3	[M+H]+	3-Hydroxy-3,7,11-trimethyldodeca-1,6E,10-trien-9-yl isobutyrate	Terpenoids	Sesquiterpenoids	-	3	158801	175825	189802	70231.4	85567.1	77529.1	115313	112261	112499	206367	116533	130447	114876	131429	130062	-	-	-	-	-	-	-	-	-	-	-	-	-	-	-	-	-	-	-	1.20233	0.00259231	0.444918	-1.16839	down
Lmlp011377	233.15	187.15	232.146	C15H20O2	[M+H]+	3β-Hydroxyatractylon	Terpenoids	Sesquiterpenoids	-	3	9974.28	7055.59	8917.89	27891.4	26271.1	27670.7	21709.5	18078.7	11062.5	10557.2	11163.5	18543.2	12475	15133.7	15893.9	C17884	-	C17884	-	-	-	-	-	-	-	-	-	-	-	1.16487	0.0287567	2.03242	1.0232	up	1.20461	0.000197217	3.15377	1.65708	up
Lmqp003432	227.16	121.1	226.157	C13H22O3	[M+H]+	6,9-Dihydroxy-7-megastigmen-3-one	Terpenoids	Sesquiterpenoids	-	3	75053.4	65667.3	74490	195653	218433	295434	91133.4	69551.7	74799.7	113722	150371	186320	91124.9	160789	158133	-	-	-	-	-	-	-	-	-	-	-	-	-	-	-	-	-	-	-	1.19443	0.0308864	3.29687	1.7211	up
Lhgp080602	235.17	67.05	234.162	C15H22O2	[M+H]+	8-Keto-9(10)-α-patchoulene-4α-ol	Terpenoids	Sesquiterpenoids	-	3	11838.4	8978.98	10392.2	34957.4	32294.4	32303.1	19622.5	19758.9	18200.4	7511.91	21867.7	17570	19616.6	17758.6	16817.5	-	-	-	-	-	-	-	-	-	-	-	-	-	-	1.02406	0.0488945	2.12047	1.08438	up	1.21125	4.88191e-05	3.18988	1.6735	up
Sayp004551	435.16	167.07	434.158	C22H26O9	[M+H]+	Phyllaemblic acid methyl ester	Terpenoids	Sesquiterpenoids	-	3	35826.3	33920.4	10629.1	138972	107310	105566	26399.3	19362.3	28158.6	43991.8	47496.8	52795.6	56298.6	47503.6	31672.6	-	-	-	-	-	-	-	-	-	-	-	-	-	-	1.26109	0.0192602	2.43857	1.28603	up	1.09107	0.00343035	4.37752	2.13011	up
Qmqp101736	309.24	179.14	308.235	C19H32O3	[M+H]+	Sessilifol O	Terpenoids	Sesquiterpenoids	-	3	169852	156591	177931	72080.5	86068.8	91682.8	100251	95524.6	108929	242210	119612	151192	125930	134981	139235	-	-	-	-	-	-	-	-	-	-	-	-	-	-	1.08777	0.136417	0.486989	-1.03804	down	1.19294	0.000584437	0.49533	-1.01354	down
Hmmn003964	359.13	197.08	360.142	C16H24O9	[M-H]-	7-Deoxyloganic acid	Terpenoids	Monoterpenoids	22487-36-1	3	121823	96526.7	104306	52223.7	61717.2	49059.2	291051	289287	213647	86923.2	74363.5	118528	131795	136083	156454	C11636	ko00902,ko01110	C11636	-	1.21047	0.00947293	0.352418	-1.50464	down	1.29826	0.0187344	0.406376	-1.29911	down	-	-	-	-	-	-	-	-	-	-
Yajn003986	445.21	59.01	446.215	C21H34O10	[M-H]-	Dihydropenstemide	Terpenoids	Monoterpenoids	-	3	178436	174258	202185	388176	407456	457919	233701	273176	280292	350936	345010	256050	285808	333231	363413	-	-	-	-	-	-	-	-	-	-	-	-	-	-	-	-	-	-	-	1.20721	0.0031124	2.25914	1.17577	up
Lmdp002381	227.09	149.06	226.084	C11H14O5	[M+H]+	Genipin	Terpenoids	Monoterpenoids	6902-77-8	3	30294.1	39132.1	35341.4	107306	93398.1	121185	34079.6	16413.9	25789.7	68688.7	92801.2	80767.4	63018	47469.5	58062.1	C09780	-	C09780	-	1.18727	0.00407233	3.17576	1.6671	up	-	-	-	-	-	-	-	-	-	-	1.20244	0.00735965	3.07241	1.61937	up
Saln004355	535.18	343.12	536.189	C26H32O12	[M-H]-	Luzonoside C	Terpenoids	Monoterpenoids	-	3	728199	734581	583475	715786	844218	686027	372777	290960	444753	201830	161307	198701	472941	413433	445821	-	-	-	-	-	-	-	-	-	-	-	-	-	-	1.28312	0.00482538	3.99765	1.99915	up	-	-	-	-	-
Hmcn001415	387.13	225.07	388.137	C17H24O10	[M-H]-	Majoroside	Terpenoids	Monoterpenoids	134140-02-6	3	763906	774981	665263	3.41258e+06	2.78001e+06	2.74907e+06	633094	709277	836154	1.85118e+06	2.47811e+06	1.95724e+06	1.45635e+06	1.69978e+06	1.77561e+06	-	-	-	-	1.24081	0.0133879	2.88568	1.52891	up	-	-	-	-	-	-	-	-	-	-	1.21476	0.00787704	4.05674	2.02032	up
Zblp001009	272.11	110.06	271.106	C12H17NO6	[M+H]+	3-pyridine-methanol-O-β-D-glucopyranosyl	Alkaloids	Pyridine alkaloids	-	3	18005.8	18005.8	18005.8	350398	369445	390017	18005.8	18005.8	18005.8	527125	517988	556563	244303	270035	90029.1	-	-	-	-	1.27278	0.000508563	29.6511	4.89001	up	-	-	-	-	-	-	-	-	-	-	1.22339	0.00105489	20.5463	4.36081	up
MWSmce582	144.07	84.04	143.058	C6H9NO3	[M+H]+	Methyl L-pyroglutamate	Alkaloids	Pyrrole alkaloids	4931-66-2	1	329462	356599	348873	902067	954659	946360	1.18981e+06	1.16164e+06	1.01093e+06	1.55268e+06	1.4855e+06	1.51032e+06	1.0051e+06	906792	942247	-	-	-	-	-	-	-	-	-	1.34034	0.0043955	0.307798	-1.69995	down	-	-	-	-	-	1.22149	7.90941e-05	2.70847	1.43748	up
Zmpn002440	287.058	135.046	288.063	C15H12O6	[M-H]-	3,4,2',4',6'-Pentahydroxychalcone*	Flavonoids	Chalcones	73692-51-0	3	2952.09	2952.09	2952.09	36743.7	31719.8	36799.2	221127	139562	163814	14760.4	19456.7	17331.2	47611.2	44096.2	48575.2	C15525	ko00941,ko01100,ko01110	C15525	-	1.2614	0.0224402	0.0982803	-3.34695	down	1.34346	0.0192244	0.016885	-5.88811	down	1.253	0.0014032	2.04202	1.03	up	1.22274	0.00273469	11.8857	3.57115	up
Lmsn003297	449.109	287.056	450.116	C21H22O11	[M-H]-	3,4,2',4',6'-Pentahydroxychalcone-4'-O-glucoside	Flavonoids	Chalcones	-	3	3344.74	3344.74	3344.74	114377	94044.9	121518	16723.7	38571.7	62125.5	83967.3	82661	89756.6	72442.1	69208.2	83373.8	C16408	ko00941,ko01110	C16408	-	-	-	-	-	-	1.27882	0.112032	0.0854552	-3.54869	down	-	-	-	-	-	1.22249	0.00590363	32.8814	5.0392	up
HJN055	435.13	273.08	436.137	C21H24O10	[M-H]-	Dihydrocharcone-4'-O-glucoside*	Flavonoids	Chalcones	-	1	69101.3	79750.6	115909	1.61096e+06	1.65329e+06	1.58557e+06	1.3531e+06	1.29092e+06	1.1589e+06	168645	265147	201841	519519	698977	792628	-	-	-	-	1.25825	0.000559006	0.167144	-2.58084	down	1.33705	0.00141893	0.0696205	-3.84434	down	1.28471	6.75176e-06	7.62989	2.93166	up	1.21702	1.21225e-06	18.3177	4.19517	up
Labn004865	433.11	271.06	434.121	C21H22O10	[M-H]-	Hydroxy isoliquiritigenin glucoside	Flavonoids	Chalcones	-	3	6091.16	6091.16	6091.16	48659.1	50141.8	47192.8	66361.3	54565.3	54565.3	6091.16	6091.16	32447.8	30455.8	36865.1	47192.8	-	-	-	-	1.06215	0.0238077	0.254314	-1.97531	down	1.34417	0.0055823	0.104127	-3.26358	down	1.04355	0.0601684	3.27119	1.70982	up	1.22352	0.000399609	7.98938	2.99808	up
Lmlp006175	435.13	273.09	434.121	C21H22O10	[M+H]+	Isosalipurposide (Phlorizin Chalcone)	Flavonoids	Chalcones	4547-85-7	2	41425.8	26084.6	28893.9	69940.6	53217.9	71484.4	68431.6	51706.1	71460.9	25857.6	36507.1	28893.9	39887.6	44096.4	36501.1	C16406	ko00941	C16406	-	1.18761	0.0169143	0.476301	-1.07005	down	-	-	-	-	-	1.21634	0.0130694	2.13287	1.0928	up	1.10567	0.0133002	2.01903	1.01366	up
pme2960	273.08	153.02	272.068	C15H12O5	[M+H]+	Naringenin chalcone; 2',4,4',6'-Tetrahydroxychalcone	Flavonoids	Chalcones	73692-50-9	1	20581.9	57031.1	21826.2	1.21572e+06	952783	1.17197e+06	1.54355e+06	1.30221e+06	1.59814e+06	221541	244141	258267	599353	676915	762109	C06561	ko00941,ko01100,ko01110	C06561	-	1.2683	0.00485282	0.162908	-2.61787	down	1.32683	0.00344746	0.0223766	-5.48187	down	1.28679	0.00775661	4.61424	2.20609	up	1.20278	0.0048657	33.5931	5.07009	up
pme1201	273.08	167.03	274.084	C15H14O5	[M-H]-	Phloretin	Flavonoids	Chalcones	60-82-2	1	821492	2.62456e+06	1.28553e+06	2.02814e+07	1.74159e+07	1.96706e+07	3.42748e+07	3.04925e+07	3.17385e+07	998766	1.03073e+06	945835	1.53662e+07	1.54686e+07	1.6438e+07	C00774	ko00941,ko01100,ko01110	C00774	-	1.27251	0.00126553	0.0308305	-5.0195	down	1.31566	0.000185318	0.0490289	-4.35022	down	1.2946	0.00228614	19.2812	4.26913	up	1.18378	0.000227175	12.1245	3.59985	up
Zbpn004791	597.18	273.08	598.19	C27H34O15	[M-H]-	Phloretin-2'-O-(6''-O-glucoside)glucoside	Flavonoids	Chalcones	-	2	12665.5	12667.5	18824.5	150323	169310	129754	2533.1	2533.1	33248.7	28454	42723.5	37935.5	66470.7	66464	63219.5	-	-	-	-	-	-	-	-	-	-	-	-	-	-	1.26977	0.00505336	4.11855	2.04214	up	1.21345	0.00579238	10.1769	3.34723	up
mws2118	435.13	167.04	436.137	C21H24O10	[M-H]-	Phloretin-2'-O-glucoside (Phlorizin)	Flavonoids	Chalcones	60-81-1	1	32832.9	82408.6	65682.9	982265	939614	1.03663e+06	918465	705090	820004	128810	214006	150056	422527	493008	594805	C01604	ko00941,ko01110	C01604	-	1.24641	0.00368382	0.201703	-2.3097	down	1.31632	0.00467745	0.0740414	-3.75552	down	1.27734	2.88937e-05	6.00258	2.58558	up	1.20123	8.67819e-05	16.3522	4.03141	up
Zbpn005555	435.13	273.08	436.137	C21H24O10	[M-H]-	Phloretin-4'-O-glucoside (Trilobatin)*	Flavonoids	Chalcones	4192-90-9	1	71758.6	107660	127467	1.54849e+06	1.83669e+06	1.66191e+06	1.44216e+06	1.39291e+06	1.27186e+06	203169	311036	196530	748050	777378	978501	-	-	-	-	1.25478	0.000102193	0.173058	-2.53068	down	1.33477	0.000639442	0.0747237	-3.74229	down	1.27969	0.000879754	7.10123	2.82807	up	1.21416	0.00207116	16.4462	4.03968	up
Lasp003143	193.09	105.07	192.078	C11H12O3	[M+H]+	1,4-Benzodioxin-6-propanol	Others	Alcohol compounds	-	1	40785.8	30597.8	61946.8	109290	87014.5	80449.8	52296.2	73665.5	63000	37404	58909.8	49847.8	98381.8	80449.8	72487.7	-	-	-	-	-	-	-	-	-	-	-	-	-	-	-	-	-	-	-	1.0559	0.0198362	2.0757	1.0536	up
Lmmp004382	371.21	191.14	370.199	C19H30O7	[M+H]+	3-Oxo-α-ionol-β-D-glucoside	Others	Alcohol compounds	-	2	30837.9	33206.8	15840.7	140138	124411	134527	38273.8	52591.1	36688.3	207313	135029	201398	81906.9	61575.6	104518	-	-	-	-	1.23584	0.0225856	4.26285	2.09182	up	-	-	-	-	-	-	-	-	-	-	1.17599	0.000139372	4.9956	2.32066	up
Smln004290	311.05	293.21	312.063	C17H12O6	[M-H]-	Aloesaponarin I	Quinones	Anthraquinone	-	3	339258	131200	160459	79882.6	77401	86655.3	165475	182689	179759	207716	197098	207554	146008	161436	168222	-	-	-	-	-	-	-	-	-	-	-	-	-	-	1.29099	1.67049e-05	0.398353	-1.32788	down	1.01484	0.185532	0.386642	-1.37093	down
pmn001338	445.08	283	446.085	C21H18O11	[M-H]-	Rhein-8-O-glucoside	Quinones	Anthraquinone	34298-86-7	2	577863	594664	575653	1.34465e+06	1.04626e+06	1.2953e+06	408801	412971	417367	549149	494195	409908	622839	655785	494312	-	-	-	-	-	-	-	-	-	-	-	-	-	-	1.25743	0.00693733	2.53652	1.34285	up	1.197	0.0194687	2.1086	1.07628	up
pmc1990	299.092	119.05	300.1	C17H16O5	[M-H]-	4'-Hydroxy-5,7-dimethoxyflavanone	Flavonoids	Flavanones	-	3	93742.2	66463.2	122537	229953	234070	291642	338361	232981	249840	101309	118440	80478.2	158976	171165	178878	-	-	-	-	1.21281	0.0242169	0.365603	-1.45165	down	1.25511	0.0170459	0.344311	-1.53821	down	1.2438	0.00609756	2.51698	1.33169	up	1.14291	0.00406711	2.67263	1.41826	up
Smdp007779	287.09	167.03	286.084	C16H14O5	[M+H]+	8-Demethylfarrerol	Flavonoids	Flavanones	-	3	115300	122286	130611	2.0814e+06	1.73198e+06	1.99279e+06	1.15171e+06	918537	999385	801823	800102	870212	832735	945997	1.02434e+06	-	-	-	-	-	-	-	-	-	1.34309	0.00555428	0.119949	-3.05951	down	1.28183	0.00666692	2.34865	1.23183	up	1.22234	0.00328455	15.7692	3.97904	up
HJN090	433.11	271.06	434.121	C21H22O10	[M-H]-	Butin-7-O-glucoside*	Flavonoids	Flavanones	-	3	3634.14	3634.14	3634.14	89126.9	104090	84086.2	82829	61425.1	74035.4	18170.7	28567.7	31146.4	37252.4	37260	33989.8	-	-	-	-	1.19839	0.00537685	0.356796	-1.48683	down	1.34415	0.00797707	0.0499448	-4.32352	down	1.24809	0.00146658	3.56043	1.83205	up	1.22273	0.00454449	25.435	4.66874	up
Zmhn001036	433.11	271.06	434.121	C21H22O10	[M-H]-	Choerospondin	Flavonoids	Flavanones	81202-36-0	3	18859	28651.5	16082.3	139082	69204.5	125238	54139.9	57208.2	55662.4	51170.5	67711.5	75234	50832.3	71113.8	77465.3	-	-	-	-	-	-	-	-	-	1.2715	0.00913418	0.380772	-1.393	down	-	-	-	-	-	1.15958	0.0481113	5.24468	2.39086	up
Lmfn006411	269.08	165.02	270.089	C16H14O4	[M-H]-	Cryptostrobin (8-C-Methyl-5,7-Dihydroxyflavanone)	Flavonoids	Flavanones	-	3	1405.2	1405.2	1405.2	19667.9	11756.1	14913.8	47275.7	24955.9	33261	7600.8	8326.44	7026.01	16615.9	15577.5	14067.7	-	-	-	-	1.23317	0.0512904	0.217581	-2.20037	down	1.33745	0.0352642	0.0399611	-4.64526	down	1.17744	0.0734512	2.01879	1.01349	up	1.21439	0.0257863	10.992	3.45838	up
Zbnn006442	287.05	135.04	288.063	C15H12O6	[M-H]-	Eriodictyol (5,7,3',4'-Tetrahydroxyflavanone)*	Flavonoids	Flavanones	552-58-9	3	1428.98	1428.98	1428.98	30490.7	33173.8	33569.5	175694	84448.1	123695	13247.3	13848.6	7144.92	36789.6	36803.2	42394.7	C05631	ko00941,ko01100,ko01110	C05631	-	1.23518	0.0469361	0.0892069	-3.4867	down	1.34038	0.040966	0.0111687	-6.4844	down	1.2042	0.00394748	2.8397	1.50574	up	1.22341	0.000972899	22.6814	4.50344	up
MWSHY0176	301.11	181.05	300.1	C17H16O5	[M+H]+	Farrerol (6,8-Dimethyl-5,7,4'-trihydroxyflavanone)	Flavonoids	Flavanones	24211-30-1	1	41898.2	31613.1	42330.8	96868.4	99423.5	120102	120821	94179.5	118505	40652.6	37247.1	33136.5	64967.8	86229.6	66115.1	C09734	-	C09734	-	1.25233	0.00942788	0.332936	-1.58668	down	1.31085	0.00650125	0.347347	-1.52555	down	1.27695	0.00731659	2.84946	1.51069	up	1.19184	0.00449513	2.73125	1.44956	up
Lmdn003665	623.2	299.09	624.205	C29H36O15	[M-H]-	Farrerol-5,7-di-O-glucoside	Flavonoids	Flavanones	-	3	6843.53	6843.53	6843.53	39663.6	54201.6	47715.9	70285.7	47865	58194	79331.3	72170.7	67800.2	71182.1	66434.8	34217.7	-	-	-	-	-	-	-	-	-	1.33924	0.0152071	0.116423	-3.10255	down	-	-	-	-	-	1.21813	0.0106859	6.8961	2.78578	up
MWSHY0049	303.09	177.05	302.079	C16H14O6	[M+H]+	Hesperetin	Flavonoids	Flavanones	520-33-2	3	4259.32	7635.11	3109.61	17531.7	28087.6	20313.4	38714.4	42646.2	41043.1	12749.4	12817.3	9099.65	16055	20786.8	23708.9	C01709	ko00941	C01709	-	1.252	6.58657e-05	0.283214	-1.82004	down	1.30774	4.44844e-05	0.122578	-3.02822	down	-	-	-	-	-	1.14007	0.0200764	4.39433	2.13564	up
Zbhp004510	465.14	303.09	464.132	C22H24O11	[M+H]+	Hesperetin-3'-O-glucoside*	Flavonoids	Flavanones	-	2	136341	121183	197941	412874	397564	450011	138780	131261	72416.8	121719	108811	93761.2	194300	246694	230797	-	-	-	-	-	-	-	-	-	-	-	-	-	-	1.28587	0.000384338	3.88679	1.95858	up	1.17443	0.00130512	2.76739	1.46853	up
Lmzp002365	465.14	303.09	464.132	C22H24O11	[M+H]+	Hesperetin-7-O-glucoside*	Flavonoids	Flavanones	31712-49-9	2	144863	140948	199724	395583	395524	358136	120027	88117.8	180575	101275	109214	144386	202538	217511	241042	C16422	ko00941	C16422	-	-	-	-	-	-	-	-	-	-	-	1.27227	0.000132704	3.23845	1.6953	up	1.18254	0.00123884	2.36697	1.24304	up
mws0036	609.18	301.09	610.19	C28H34O15	[M-H]-	Hesperetin-7-O-rutinoside (Hesperidin)	Flavonoids	Flavanones	520-26-3	3	13470.7	14964	17961	19251.8	25432.5	8981.97	38496.2	23937	115478	25432.5	28423.5	11973	20939	22441.5	13468.5	C09755	-	C09755	-	-	-	-	-	-	1.03124	0.262508	0.26078	-1.93909	down	-	-	-	-	-	-	-	-	-	-
Lahp003599	627.19	303.09	626.185	C28H34O16	[M+H]+	Homoeriodictyol-7,4'-di-O-β-D-glucopyranoside	Flavonoids	Flavanones	-	3	46309.7	34854.8	37383.7	91874	84397.5	152604	77462.8	71655.7	56253.7	56069.9	67520.3	67511.2	52518.3	61886.3	79306.8	-	-	-	-	-	-	-	-	-	-	-	-	-	-	-	-	-	-	-	1.13151	0.0796681	2.77419	1.47207	up
Wahp004841	465.14	303.09	464.131	C22H24O11	[M+H]+	Homoeriodictyol-7-O-β-O-glucoside*	Flavonoids	Flavanones	-	2	143963	164549	177637	385376	499042	346886	112196	163136	206657	116277	91898.5	142511	197323	235448	197323	-	-	-	-	-	-	-	-	-	-	-	-	-	-	1.25214	0.0161459	3.51112	1.81193	up	1.1815	0.0277214	2.53277	1.34072	up
Cmxp004977	289.07	153.02	288.063	C15H12O6	[M+H]+	Isookanin	Flavonoids	Flavanones	-	3	1751.25	1751.25	1751.25	21279	26247.5	29425.9	169710	92965.9	118083	11756.1	8756.25	12563.7	36753.5	34119.1	42865.4	-	-	-	-	1.25454	0.0356563	0.0868686	-3.52502	down	1.34188	0.0310634	0.0137981	-6.17939	down	1.22485	0.0126158	2.32653	1.21818	up	1.22047	0.00969636	14.6471	3.87255	up
WaYn004793	579.173	285.077	580.179	C27H32O14	[M-H]-	Isosakuranetin 7-Alpha-L-Arabinofuranosyl-(1→6)-Glucoside	Flavonoids	Flavanones	-	3	5254	5254	5254	173021	108124	80336.3	5254	5254	5254	5254	5254	5254	30899.3	26270	34026.8	-	-	-	-	-	-	-	-	-	-	-	-	-	-	1.28188	0.0523653	22.9337	4.5194	up	1.21131	0.0523653	22.9337	4.5194	up
pme0376	271.06	151	272.068	C15H12O5	[M-H]-	Naringenin (5,7,4'-Trihydroxyflavanone)*	Flavonoids	Flavanones	480-41-1	3	24495.3	87566.2	40608.6	1.74166e+06	1.36428e+06	1.48422e+06	2.11157e+06	1.58772e+06	1.81711e+06	352035	336160	367387	856475	864924	918157	C00509	ko00941,ko00943,ko01100,ko01110	C00509	-	1.26592	0.0100369	0.191353	-2.38569	down	1.31917	0.00645453	0.0276757	-5.17524	down	1.28842	0.00847737	4.34847	2.12051	up	1.19677	0.00463396	30.0659	4.91006	up
HJN087	433.12	271.06	434.121	C21H22O10	[M-H]-	Naringenin-4'-O-glucoside*	Flavonoids	Flavanones	-	3	4968.49	4968.49	4968.49	84106.2	97887	59599.4	57116.4	57504.8	70271.4	46708.4	24842.5	35296.8	39735.4	38501.7	41831.8	-	-	-	-	-	-	-	-	-	1.3445	0.00576699	0.0806169	-3.63277	down	1.12722	0.0366154	2.26109	1.17702	up	1.21693	0.0212577	16.2083	4.01866	up
WaYn005089	447.13	285.08	448.137	C22H24O10	[M-H]-	Neosakuranin	Flavonoids	Flavanones	-	3	13193.7	13193.7	13193.7	65983.5	81825.1	109571	100672	89466.7	98390.7	123851	142030	133108	65968.7	76030.7	88348.5	-	-	-	-	-	-	-	-	-	1.34555	0.00169309	0.137183	-2.86583	down	-	-	-	-	-	1.20824	0.0294326	6.50256	2.70101	up
Lmyn006922	447.13	285.08	448.137	C22H24O10	[M-H]-	Sakuranin	Flavonoids	Flavanones	529-39-5	3	53066.8	45626	44245.7	6794.67	6794.67	6794.67	103750	105391	92903.3	41353.1	35703.1	33973.3	47651.2	45610.3	61550	C17391	-	C17391	-	1.2601	0.000570726	0.367593	-1.44382	down	1.32415	0.000672605	0.473236	-1.07937	down	1.29218	0.0053948	0.183591	-2.44543	down	1.22167	0.00446676	0.142607	-2.80988	down
mws0914	271.061	151.003	272.068	C15H12O5	[M-H]-	3,5,7-Trihydroxyflavanone (Pinobanksin)*	Flavonoids	Flavanonols	548-82-3	3	30426.4	59362	44244	1.41252e+06	1.24033e+06	1.38161e+06	1.83351e+06	1.52532e+06	1.62353e+06	250651	265746	312280	801377	827874	899182	C09826	ko00941	C09826	-	1.26723	0.00318127	0.166322	-2.58795	down	1.33834	0.00294528	0.0269014	-5.21618	down	1.28923	0.000939192	4.86855	2.28349	up	1.21571	0.00132229	30.1006	4.91172	up
Lmmn004625	449.11	287.06	450.116	C21H22O11	[M-H]-	Dihydrokaempferol-7-O-glucoside	Flavonoids	Flavanonols	-	3	2398.8	2398.8	2398.8	15855.9	16843.6	16386.9	33679.3	25786.9	22789.4	17992.5	12882.3	11994	15855.9	11997	18987	-	-	-	-	-	-	-	-	-	1.34034	0.0164358	0.0874882	-3.51477	down	-	-	-	-	-	1.22345	0.00041745	6.82097	2.76998	up
Lacn004858	535.181	373.128	536.189	C26H32O12	[M-H]-	Phellavin	Flavonoids	Flavanonols	-	3	152791	110690	142011	237482	140422	255424	98683.1	37062.2	46266.2	52488.3	57078.7	62265.6	173913	217721	93452.5	-	-	-	-	-	-	-	-	-	1.10002	0.0389737	2.22784	1.15564	up	1.23876	0.0491112	3.68573	1.88195	up	-	-	-	-	-
Lacn005143	649.214	487.161	650.221	C31H38O15	[M-H]-	xylosyl Phellamurin	Flavonoids	Flavanonols	-	3	72332.9	71967.8	53431.9	696290	463749	415796	51186.1	64420.4	87967	275069	228694	244685	185477	219099	217571	-	-	-	-	1.23483	0.000611786	3.67655	1.87835	up	-	-	-	-	-	1.17686	0.0826867	2.10547	1.07414	up	1.2044	0.0331896	7.96953	2.99449	up
Lasp011732	335.26	81.07	334.25	C21H34O3	[M+H]+	Ent-16beta-Methoxy-19-Kauranoic Acid	Terpenoids	Ditepenoids	-	3	136094	148296	144953	50260.7	92743.9	43251.1	224848	245858	233704	60878.7	58948.9	49247.3	81193.8	102638	98173.8	-	-	-	-	1.26666	7.77622e-05	0.240023	-2.05875	down	-	-	-	-	-	-	-	-	-	-	1.08288	0.0291104	0.433816	-1.20484	down
Cmmn013275	301.22	301.22	302.225	C20H30O2	[M-H]-	Isopimaric acid*	Terpenoids	Ditepenoids	5835-26-7	3	228312	218142	77863.5	75592.8	70816.4	74218.6	162253	179141	199451	90530.2	75556.4	69165.9	130622	153569	161057	C09118	ko00904,ko01110	C09118	-	1.23823	0.00288669	0.434972	-1.20101	down	-	-	-	-	-	-	-	-	-	-	-	-	-	-	-
Lmbn014696	301.22	301.22	302.225	C20H30O2	[M-H]-	Pimaric acid	Terpenoids	Ditepenoids	127-27-5	3	238704	198327	194144	73638.2	69601.3	70983.4	163021	173914	185677	74929.4	72528.4	58781.5	140438	136151	152956	C09159	-	C09159	-	1.25235	0.000313556	0.394631	-1.34142	down	-	-	-	-	-	-	-	-	-	-	1.21413	0.00989833	0.339404	-1.55893	down
Lhyp112511	581.22	329.14	582.231	C28H38O13	[M-H]-	Rumphioside B	Terpenoids	Ditepenoids	-	3	159741	136516	139228	130240	89445.6	101816	90851.9	112635	145930	29734.9	21933.4	23476.9	108262	78309.4	112885	-	-	-	-	1.24388	0.0271454	0.215059	-2.2172	down	-	-	-	-	-	1.27075	0.0178737	4.2784	2.09707	up	-	-	-	-	-
Qmdp112410	337.27	263.24	336.266	C21H36O3	[M+H]+	Vitetrifolin H	Terpenoids	Ditepenoids	-	3	418636	429826	445872	197691	238775	206574	424420	467033	409706	446719	448811	261859	340646	357710	346538	-	-	-	-	-	-	-	-	-	-	-	-	-	-	-	-	-	-	-	1.20639	0.000349736	0.496812	-1.00923	down
Wbmp007921	349.24	349.24	348.23	C21H32O4	[M+H]+	Vitexlimolide A	Terpenoids	Ditepenoids	-	3	1.00548e+06	1.00176e+06	1.03416e+06	239268	459570	509216	719668	744846	731243	1.18318e+06	642483	795476	693362	756835	795761	-	-	-	-	-	-	-	-	-	-	-	-	-	-	1.03673	0.0804424	0.460889	-1.11751	down	1.10148	0.0167557	0.397205	-1.33205	down
Zbln003676	385.13	205.05	386.137	C21H22O7	[M-H]-	7-hydroxy-4-methoxyphenanthrene-2-O-glucoside	Quinones	PhenAnthraquinones	-	2	3.34001e+06	2.67803e+06	3.42169e+06	3.34896e+06	4.08071e+06	3.74552e+06	1.97863e+06	2.04025e+06	1.72901e+06	1.76107e+06	1.67293e+06	1.79052e+06	2.912e+06	3.29975e+06	2.21284e+06	-	-	-	-	-	-	-	-	-	-	-	-	-	-	1.27908	0.00963615	2.13898	1.09693	up	-	-	-	-	-
pmp001187	625.25	460.2	624.247	C36H36N2O8	[M+H]+	1-(Dihydroxyphenyl)-N2,N3-bis(4-hydroxyphenethyl)-(5-8)-dimethoxy-1,2dihydronaphthalene-2,3-dicarboxamide	Alkaloids	Phenolamine	-	1	57507.9	49893.7	85238.5	316596	362405	379035	223822	239066	222409	102561	128168	126798	195436	200287	175275	-	-	-	-	-	-	-	-	-	1.30663	0.000951341	0.281105	-1.83082	down	1.27775	0.00208527	2.95931	1.56526	up	1.20092	0.000650382	5.4923	2.45741	up
Lssp210093	330.13	177.05	329.126	C18H19NO5	[M+H]+	7-hydroxy-N-trans-ferulic tyramine*	Alkaloids	Phenolamine	-	3	368885	390979	649587	629198	620307	767464	1.91119e+06	1.40787e+06	1.67767e+06	1.11319e+06	763431	919469	783597	717074	1.07869e+06	-	-	-	-	-	-	-	-	-	1.2864	0.0042053	0.282074	-1.82585	down	-	-	-	-	-	-	-	-	-	-
Hmcp009963	180.14	123.07	180.138	C11H18NO+	[M]+	Candicine	Alkaloids	Phenolamine	6656-13-9	3	40878.9	35394.1	50194.8	84392.8	89446.4	84783.7	61304.6	57173.5	48785.9	36848.5	79453.5	81438.8	66079	74801.6	75467.1	C10575	-	C10575	-	-	-	-	-	-	-	-	-	-	-	-	-	-	-	-	1.17728	0.00459809	2.04497	1.03208	up
pmp001253	625.25	488.17	624.247	C36H36N2O8	[M+H]+	Cannabisin F	Alkaloids	Phenolamine	163136-19-4	3	73008.8	64496.9	114534	275010	349549	312784	230171	214254	244884	84731.2	93266.2	94777.6	158845	171440	177958	C17910	-	C17910	-	1.26502	0.00171278	0.395722	-1.33744	down	1.27341	0.00305677	0.365641	-1.4515	down	1.28519	0.0082485	3.43632	1.78087	up	1.17841	0.00151874	3.71903	1.89493	up
pmp001141	506.2	145.06	505.195	C25H31NO10	[M+H]+	Cimicifugamide	Alkaloids	Phenolamine	-	2	88546.4	72922.4	100698	38202.4	46882.4	38202.4	69460.4	62611	46875.7	27782.4	22822.3	15603.9	31258.4	67714.4	76394.4	-	-	-	-	1.17799	0.0152027	0.36999	-1.43444	down	-	-	-	-	-	-	-	-	-	-	1.16901	0.0192623	0.470262	-1.08846	down
Zahp006974	268.13	131.05	267.126	C17H17NO2	[M+H]+	Cinnamoyltyramine*	Alkaloids	Phenolamine	20384-14-9	3	1896.5	1896.5	1896.5	14311.9	25279.9	15830.7	21055	9482.52	54217.1	1896.5	1896.5	1896.5	15897.4	14765.7	12712	-	-	-	-	1.17759	0.188216	0.0671293	-3.89691	down	1.24582	0.188216	0.0671293	-3.89691	down	1.27988	0.0402646	9.74117	3.2841	up	1.20889	0.0402646	9.74117	3.2841	up
Lmlp004754	312.11	294.21	311.101	C14H17NO7	[M+H]+	Ehretioside B	Alkaloids	Phenolamine	156368-84-2	3	23782.2	19503.9	29318.1	10127.4	12715	16365.8	44780.8	37733.5	37762	111887	51173.9	53478.2	26345.3	29592.7	27161.4	-	-	-	-	-	-	-	-	-	-	-	-	-	-	1.22279	0.0956159	0.181067	-2.4654	down	-	-	-	-	-
MWStz038	625.26	325.11	624.247	C36H36N2O8	[M+H]+	Grossamide*	Alkaloids	Phenolamine	80510-06-1	1	265894	325107	561598	1.45708e+06	1.74984e+06	1.31451e+06	1.0693e+06	1.13092e+06	1.175e+06	350082	372500	445481	747810	867805	852455	-	-	-	-	1.25977	6.44883e-05	0.34607	-1.53086	down	1.25076	0.00872337	0.341489	-1.55009	down	1.27821	0.0100372	3.87087	1.95266	up	1.15953	0.00299221	3.9228	1.97189	up
Qagp006800	625.25	351.09	624.247	C36H36N2O8	[M+H]+	Lyciumamide B	Alkaloids	Phenolamine	-	3	144941	138432	253322	716681	884216	759571	530636	563881	560558	163058	155984	204384	379683	426454	396025	-	-	-	-	1.25906	7.68708e-05	0.316255	-1.66084	down	1.27726	0.00640501	0.324272	-1.62472	down	1.28304	0.00386313	4.50965	2.17302	up	1.1818	0.000925896	4.39816	2.1369	up
Hmgp006095	492.2	325.11	491.194	C28H29O7N	[M+H]+	Lyciumamide C	Alkaloids	Phenolamine	-	3	42539	50567.7	63965.3	79005.4	66775.5	77774.8	38258.3	50783.1	47446.7	14429.4	17772.3	16855.5	48145.3	50028.4	37447.5	-	-	-	-	1.24657	0.0117646	0.359425	-1.47624	down	-	-	-	-	-	1.28778	0.00280797	4.55704	2.1881	up	-	-	-	-	-
Lacp001431	268.15	136.06	267.147	C14H21NO4	[M+H]+	N-(3-hydroxy-4-methoxyphenethyl)-4-hydroxybutanamide	Alkaloids	Phenolamine	-	3	1.29106e+06	1.49301e+06	1.5659e+06	1.18042e+06	1.08704e+06	1.11862e+06	1.70571e+06	2.08861e+06	2.28986e+06	1.00811e+06	1.04182e+06	939476	1.1551e+06	1.35914e+06	1.55177e+06	-	-	-	-	1.23142	0.0236564	0.491342	-1.0252	down	-	-	-	-	-	-	-	-	-	-	-	-	-	-	-
pmb0504	469.23	177.05	468.222	C21H32N4O8	[M+H]+	N-(4'-O-glycosyl)-feruloyl agmatine	Alkaloids	Phenolamine	-	3	31766.4	32754.7	28593.8	54148.2	56271.5	50581	21440.5	22599.7	18641.8	27137.2	24510.7	22746.1	33731.8	30377.3	39333.8	-	-	-	-	-	-	-	-	-	-	-	-	-	-	1.28027	0.000237382	2.16416	1.11381	up	-	-	-	-	-
pmn001727	474.18	312.12	475.184	C24H29NO9	[M-H]-	N-(4-O-(Glucosyl)-E-feruloyl)-tyramine	Alkaloids	Phenolamine	-	1	917049	1.20124e+06	970377	2.33763e+06	2.58593e+06	2.05971e+06	1.64128e+06	1.57608e+06	1.90356e+06	1.40627e+06	1.5176e+06	1.34276e+06	1.71676e+06	1.62876e+06	1.96216e+06	-	-	-	-	-	-	-	-	-	-	-	-	-	-	-	-	-	-	-	1.18508	0.00411945	2.26093	1.17692	up
Hmjp006104	344.15	177.05	343.142	C19H21NO5	[M+H]+	N-Cis-Feruloyl-3'-O-methyldopamine*	Alkaloids	Phenolamine	-	3	12796.8	10529.3	30138.3	64562.8	39593.3	27546.3	32408.2	37020.4	47746.8	32408.2	33573.7	33573.7	28413.4	30988.3	23122.1	-	-	-	-	-	-	-	-	-	1.06467	0.0557135	0.456277	-1.13202	down	-	-	-	-	-	-	-	-	-	-
MWStz221	314.14	177.06	313.131	C18H19NO4	[M+H]+	N-Cis-Feruloyltyramine*	Alkaloids	Phenolamine	80510-09-4	1	1.1079e+06	1.23068e+06	1.85288e+06	5.8944e+06	6.40243e+06	6.41808e+06	4.03759e+06	4.05611e+06	3805012	3.55638e+06	4.29592e+06	4.13759e+06	3.7295e+06	3.8451e+06	4.17493e+06	-	-	-	-	-	-	-	-	-	1.29144	0.00402964	0.352262	-1.50528	down	-	-	-	-	-	1.19778	0.000124599	4.46501	2.15866	up
HJAP050	344.15	177.05	343.142	C19H21NO5	[M+H]+	N-Feruloyl-3-methoxytyramine*	Alkaloids	Phenolamine	78510-19-7	3	14004.7	14004.7	17664.2	36748.2	30696.8	43895.8	38497.7	44766.7	40241.5	39517.8	33633.4	22385.9	23886.2	32369.9	53360.9	-	-	-	-	-	-	-	-	-	1.32562	0.000696137	0.369809	-1.43515	down	-	-	-	-	-	1.17498	0.0209108	2.43775	1.28555	up
pmb0496	307.18	177.05	306.169	C15H22N4O3	[M+H]+	N-Feruloylagmatine	Alkaloids	Phenolamine	-	1	289500	302390	346138	191749	232890	277986	459216	450395	487599	182741	155997	198167	276720	286972	284939	C18325	ko00999,ko01100,ko01110	C18325	-	1.25777	7.11064e-05	0.384269	-1.37981	down	-	-	-	-	-	-	-	-	-	-	-	-	-	-	-
Wafp003720	492.19	177.05	491.179	C24H29NO10	[M+H]+	N-Feruloyloctopamine glucoside	Alkaloids	Phenolamine	-	1	80468.8	59127.8	95728.6	359306	316301	200444	492482	531325	295493	220541	233024	224743	263538	258037	302429	-	-	-	-	-	-	-	-	-	1.29966	0.0361039	0.178371	-2.48704	down	-	-	-	-	-	1.15659	0.0403592	3.72273	1.89636	up
MWStz208	330.13	177.06	329.126	C18H19NO5	[M+H]+	N-Feruloyloctopamine*	Alkaloids	Phenolamine	66648-44-0	3	305543	327679	478352	403957	618444	413542	1.68207e+06	1.34828e+06	1.57154e+06	1.01453e+06	519509	666339	653310	711486	843950	-	-	-	-	1.12227	0.0144002	0.478146	-1.06448	down	1.31688	0.00161202	0.241547	-2.04962	down	-	-	-	-	-	-	-	-	-	-
Wafp004987	312.12	177.06	311.116	C18H17NO4	[M+H]+	N-Feruloylphenylacetamide	Alkaloids	Phenolamine	-	1	590582	588324	556689	1.05176e+06	819621	916484	1.87052e+06	2.7008e+06	3.22411e+06	1.0592e+06	1.07066e+06	1.65058e+06	1.15212e+06	1.37081e+06	1.27244e+06	-	-	-	-	1.09074	0.0575656	0.484957	-1.04407	down	1.31546	0.0359298	0.222643	-2.1672	down	-	-	-	-	-	-	-	-	-	-
Wagp001908	427.21	177.05	426.2	C20H30N2O8	[M+H]+	N-Feruloylputrescine N-glucoside	Alkaloids	Phenolamine	-	3	1.47181e+06	1.642e+06	1.4926e+06	5.36898e+06	5.88887e+06	5.47049e+06	1.37972e+06	1.34413e+06	1.15004e+06	1.67168e+06	1.78249e+06	1.626e+06	2.60035e+06	2.4864e+06	2.44462e+06	-	-	-	-	-	-	-	-	-	-	-	-	-	-	1.29264	0.000792081	3.29287	1.71934	up	1.22072	0.000570648	3.63154	1.86058	up
mws1433	314.14	177.05	313.131	C18H19NO4	[M+H]+	N-Feruloyltyramine; Moupinamide*	Alkaloids	Phenolamine	66648-43-9	1	1.1159e+06	1.46272e+06	1.73791e+06	6.03668e+06	7.59876e+06	6.42664e+06	2.91611e+06	4.21549e+06	3.55646e+06	3.34509e+06	3.97309e+06	4.48705e+06	3.11576e+06	3.84021e+06	3.90555e+06	C02717	-	C02717	-	-	-	-	-	-	1.26442	0.0161267	0.403864	-1.30806	down	-	-	-	-	-	1.20246	0.00355191	4.64774	2.21653	up
pmb0489	397.2	147.04	396.19	C19H28N2O7	[M+H]+	N-Glucosyl-p-coumaroylputrescine	Alkaloids	Phenolamine	-	3	49300.3	40155.4	40055.9	77084.8	76366.8	74307.3	27699.7	27017.5	27004.7	83325.4	79402.1	89417.1	41668.3	58319.1	42118.5	-	-	-	-	1.2704	0.00248918	3.0854	1.62546	up	-	-	-	-	-	-	-	-	-	-	-	-	-	-	-
Hmjp005906	344.15	177.05	343.142	C19H21NO5	[M+H]+	N-Trans-Feruloyl-3'-O-methyldopamine*	Alkaloids	Phenolamine	-	3	16361.7	7021.26	14006.7	38741.8	29421.5	50779.8	39602.5	49930.9	38737.3	40463.2	46482.7	38376.8	33577.6	29746	23246.5	-	-	-	-	-	-	-	-	-	1.24028	0.0032607	0.291491	-1.77848	down	-	-	-	-	-	1.09055	0.0319364	3.18117	1.66956	up
Zahp005843	344.15	207.07	343.142	C19H21NO5	[M+H]+	N-Trans-Sinapoyltyramine	Alkaloids	Phenolamine	200125-11-7	1	135980	135995	147962	533070	503581	441739	280650	264365	240459	400349	389470	360139	237168	273068	306792	-	-	-	-	-	-	-	-	-	-	-	-	-	-	-	-	-	-	-	1.21789	0.00498401	3.52051	1.81578	up
Lssp210092	314.14	177.05	313.131	C18H19NO4	[M+H]+	N-trans-ferulic tyramine*	Alkaloids	Phenolamine	-	1	1.06762e+06	1.33934e+06	1.70893e+06	6.10424e+06	6.91335e+06	6.26163e+06	3.50516e+06	3.61248e+06	3.76732e+06	3.47441e+06	4.04071e+06	4.05062e+06	3.50723e+06	4.02062e+06	3.66582e+06	-	-	-	-	-	-	-	-	-	1.29779	0.00260612	0.378127	-1.40306	down	-	-	-	-	-	1.20427	0.000136691	4.68409	2.22777	up
Zblp005777	314.14	177.06	313.131	C18H19NO4	[M+H]+	N-trans-ferulicacidacylp-hydroxyphenylethylamine*	Alkaloids	Phenolamine	-	1	1.14265e+06	1.37178e+06	1.59121e+06	5.85168e+06	7.04569e+06	6.38315e+06	4.3326e+06	3.97804e+06	3.37221e+06	3.41304e+06	4.19089e+06	3.71366e+06	3.19052e+06	3.55784e+06	4.09541e+06	-	-	-	-	-	-	-	-	-	1.3123	0.00481162	0.351424	-1.50871	down	-	-	-	-	-	1.21163	0.00185639	4.69611	2.23147	up
pma0702	558.28	207.07	557.274	C29H39N3O8	[M+H]+	N1,N8-Bis(sinapoyl)spermidine	Alkaloids	Phenolamine	-	3	108252	114922	160182	120891	146244	135651	105348	111139	151524	23096.7	34646.7	28363.1	114909	102479	122685	C21170	-	C21170	-	1.24234	0.0188336	0.233978	-2.09555	down	-	-	-	-	-	1.2777	0.0013777	4.67777	2.22582	up	-	-	-	-	-
Lmqp002784	138.06	77.04	137.048	C7H7NO2	[M+H]+	Salicylamide	Alkaloids	Phenolamine	65-45-2	3	81880.7	78760.9	70348.4	25696.1	38304.6	33917.2	64837	75479.7	66179.7	5139.22	5139.22	5139.22	56941.9	34777.7	44871.2	-	-	-	-	1.27202	0.00274888	0.0746631	-3.74346	down	-	-	-	-	-	1.28486	0.0175827	6.35102	2.66699	up	1.17544	0.000948445	0.423905	-1.23819	down
pmp001214	310.16	251.09	310.165	C16H24NO5+	[M]+	Sinapine	Alkaloids	Phenolamine	18696-26-9	1	379233	395277	765082	84433.4	79447.4	58917.8	134013	172873	89793.4	19943.1	34915.7	25473.4	158119	168869	178233	C00933	ko00940,ko01110	C00933	-	1.21441	0.0441521	0.202511	-2.30393	down	1.23021	0.0893488	3.88119	1.9565	up	1.21056	0.0116096	2.77347	1.47169	up	1.18164	0.0729207	0.144713	-2.78874	down
pmb0494	295.17	207.07	294.158	C15H22N2O4	[M+H]+	Sinapoylputrescine	Alkaloids	Phenolamine	70185-57-8	3	405981	414181	393457	913182	1.0173e+06	927793	527144	480949	526915	1.55397e+06	1.71051e+06	1.69654e+06	693855	909833	885942	-	-	-	-	1.26934	0.000860235	3.23192	1.69239	up	-	-	-	-	-	-	-	-	-	-	1.21908	0.00270497	2.35517	1.23583	up
HJN011	298.11	145.03	299.116	C17H17NO4	[M-H]-	Tataramide A	Alkaloids	Phenolamine	-	1	54259.3	17062.1	59175.3	206226	243438	178259	551809	518657	869700	127683	136431	129240	185979	241848	256914	-	-	-	-	1.2459	0.043941	0.202743	-2.30228	down	1.28702	0.0312254	0.0672606	-3.89409	down	-	-	-	-	-	1.10186	0.00297245	4.81179	2.26657	up
Zmwp005562	284.13	147.04	283.121	C17H17NO3	[M+H]+	cis-N-p-Coumaroyltyramine*	Alkaloids	Phenolamine	-	1	628100	681757	700467	1.61175e+06	1.96735e+06	1.7073e+06	2.00437e+06	1.34026e+06	2.00337e+06	3.1838e+06	2.6487e+06	2.83191e+06	1.46157e+06	1.69776e+06	1.83807e+06	-	-	-	-	-	-	-	-	-	1.29436	0.0362312	0.375903	-1.41157	down	-	-	-	-	-	1.2117	0.00738895	2.62963	1.39486	up
MWSmce089	284.12	147.04	283.121	C17H17NO3	[M+H]+	p-Coumaroyltyramine*	Alkaloids	Phenolamine	36417-86-4	1	655002	859934	732040	1.71819e+06	2.35155e+06	1.9081e+06	1.91682e+06	1.55545e+06	2.43268e+06	3.37543e+06	2.7867e+06	3.14816e+06	1.58332e+06	1.78663e+06	2.18003e+06	-	-	-	-	-	-	-	-	-	1.28358	0.0351025	0.380524	-1.39394	down	-	-	-	-	-	1.18722	0.0150928	2.66039	1.41164	up
Hmhn002787	443.19	161.04	444.2	C21H32O10	[M-H]-	(1'R,3R,5R,8'S)-Dihydrophaseic acid-O-β-D-glucoside	Phenolic acids	Phenolic acids	-	1	60926.4	87612	103568	189652	189572	199191	107238	142782	149981	158429	173376	139212	132012	160812	157212	-	-	-	-	-	-	-	-	-	-	-	-	-	-	-	-	-	-	-	1.14824	0.00929235	2.29433	1.19807	up
Lmsp102909	371.21	133.1	370.199	C19H30O7	[M+H]+	(6S,9R)-Deoxysappanol	Phenolic acids	Phenolic acids	-	3	4236.26	4236.26	4236.26	58116.1	63334.6	103806	4236.26	4236.26	4236.26	45751.1	121573	65364.3	42582.2	40467.6	21181.3	-	-	-	-	1.24725	0.0840869	18.3093	4.1945	up	-	-	-	-	-	-	-	-	-	-	1.2137	0.0391139	17.7245	4.14767	up
Waln002782	371.1	193.05	372.106	C16H20O10	[M-H]-	1'-Galactoyl Ferulic acid	Phenolic acids	Phenolic acids	-	3	112766	153055	138959	93672.7	64474.1	78546.3	32237.4	35246.3	34243.8	115801	107759	89610.8	83570.3	101730	109773	-	-	-	-	1.2599	0.0110763	3.07852	1.62224	up	1.334	0.0130057	3.97906	1.99243	up	-	-	-	-	-	-	-	-	-	-
mws1584	515.12	191.03	516.127	C25H24O12	[M-H]-	1,3-O-Dicaffeoylquinic Acid (Cynarin)	Phenolic acids	Phenolic acids	30964-13-7	3	57348.6	65322.6	76461.6	133801	79647.1	151345	38094.6	36648.6	42447.6	28679.1	29874.2	23904.6	66915.6	68508.6	82845.6	C10445	-	C10445	-	-	-	-	-	-	-	-	-	-	-	1.24563	0.0478448	4.42398	2.14535	up	-	-	-	-	-
Wasn002933	373.11	211.06	374.121	C16H22O10	[M-H]-	1-O-(3,4,5-Trimethoxybenzoyl)-B-D-Glucopyranoside	Phenolic acids	Phenolic acids	-	3	311959	280886	353504	660852	624403	717668	132411	179450	139953	436796	446322	396321	442744	356400	441967	-	-	-	-	1.25014	0.000202707	2.83179	1.50171	up	1.2864	0.00441491	2.09456	1.06664	up	-	-	-	-	-	1.19843	0.000689475	2.11647	1.08166	up
Lmsn003582	477.1	169.01	478.111	C22H22O12	[M-H]-	1-O-Galloyl-4-O-p-Coumaroyl-β-D-glucose	Phenolic acids	Phenolic acids	-	3	36342.2	22561	23301.4	69889.4	98107.4	82182.9	29656.9	14794.9	24527.4	41750.9	22075.4	38067.6	57617.6	58855.4	49057.4	-	-	-	-	-	-	-	-	-	-	-	-	-	-	1.16839	0.010135	2.4553	1.2959	up	1.16403	0.00838057	3.04338	1.60567	up
Lmsn003409	477.1	169.01	478.111	C22H22O12	[M-H]-	1-O-Galloyl-6-O-p-Coumaroyl-β-D-glucose	Phenolic acids	Phenolic acids	-	3	24522.4	24532.4	31883.4	80923.4	76034.9	100580	25790.1	19623.4	20849.4	51572.9	36327.7	51424	40100.7	56403.4	42926.1	-	-	-	-	1.18741	0.0286495	2.10261	1.07218	up	-	-	-	-	-	-	-	-	-	-	1.19747	0.00999912	3.18192	1.6699	up
Lmfp001509	317.09	153.02	316.079	C13H16O9	[M+H]+	1-O-Galloyl-rhamnose	Phenolic acids	Phenolic acids	-	3	41394.9	44705.6	51321.8	83226.7	75939.8	85641.6	37256.6	39591.1	38076.6	44437.6	37979.5	33935.7	51529.1	54795.2	54833.4	-	-	-	-	-	-	-	-	-	-	-	-	-	-	1.26272	0.0005401	2.10402	1.07315	up	-	-	-	-	-
HJN003	385.113	223.062	386.121	C17H22O10	[M-H]-	1-O-Sinapoyl-β-D-glucose*	Phenolic acids	Phenolic acids	-	3	1.36538e+06	1.26869e+06	1.68979e+06	8.32532e+06	9.34453e+06	8.76347e+06	1.63355e+06	1.79531e+06	2.03709e+06	5.1888e+06	3.86962e+06	4.2181e+06	3.72765e+06	4.57511e+06	4.60709e+06	C01175	ko00940,ko01110	C01175	-	1.23685	0.0159415	2.42895	1.28033	up	-	-	-	-	-	-	-	-	-	-	1.21746	0.000342408	6.11337	2.61197	up
Lmtn002565	329.11	167.03	330.095	C14H18O9	[M-H]-	1-O-Vanilloyl-D-Glucose	Phenolic acids	Phenolic acids	-	3	36608.3	46163	26214.7	82754.5	100258	92331.1	103457	118743	119353	50937.5	76389.5	55703.3	85937	73014.7	94056	C20470	-	C20470	-	-	-	-	-	-	1.29179	0.000594178	0.319089	-1.64797	down	-	-	-	-	-	1.14905	0.0020652	2.52641	1.33709	up
Sacn003282	403.12	241.07	404.132	C17H24O11	[M-H]-	10-hydroxymajoroside	Phenolic acids	Phenolic acids	-	3	3222.89	3222.89	3222.89	35257	46300.1	102350	3222.89	3222.89	3222.89	3222.89	3222.89	3222.89	16114.4	17076.4	21686.4	-	-	-	-	-	-	-	-	-	-	-	-	-	-	1.26398	0.10763	19.0209	4.24952	up	1.19341	0.10763	19.0209	4.24952	up
Zbfn005854	471.13	163.04	472.137	C24H24O10	[M-H]-	2,6-Di-(4-hydroxycinnamoyl)glucoside	Phenolic acids	Phenolic acids	-	3	58845.1	38249.1	34970.7	4120.22	4120.22	4120.22	80130	86549.4	57367.8	4120.22	4120.22	4120.22	20601.1	22071.8	25974.9	-	-	-	-	1.26803	0.0153804	0.0551699	-4.17997	down	-	-	-	-	-	-	-	-	-	-	1.2124	0.0333231	0.0935953	-3.41742	down
pme3083	164.04	120.05	165.043	C8H7NO3	[M-H]-	2-(Formylamino)benzoic acid	Phenolic acids	Phenolic acids	3342-77-6	3	74116.4	109580	105084	52479.8	54014.3	63292.8	72553.8	54014.3	104933	27792.3	43239.7	23158	54023	86431.3	63272.3	C05653	ko00380,ko01100	C05653	-	1.09447	0.0754953	0.406866	-1.29738	down	-	-	-	-	-	-	-	-	-	-	-	-	-	-	-
Labn002833	417.14	123.05	418.147	C18H26O11	[M-H]-	2-(Hydroxymethyl)Phenyl 6-O-Beta-D-Xylopyranosyl-Beta-D-Glucopyranoside	Phenolic acids	Phenolic acids	-	1	282663	236412	214633	146443	139183	140397	567671	597487	464315	462060	417568	475212	313212	355212	336012	-	-	-	-	-	-	-	-	-	1.29654	0.00751949	0.450273	-1.15113	down	1.292	0.00277314	0.314445	-1.66912	down	-	-	-	-	-
Lmhn001477	311.04	179.04	312.048	C13H12O9	[M-H]-	2-Caffeoyl-L-tartaric acid (Caftaric acid)	Phenolic acids	Phenolic acids	67879-58-7	3	58087.4	47014.4	56397.3	81389.2	100428	81340.2	21830.1	18127	6650.76	19862.7	23258.4	19865.3	39059.4	44005.3	39850	-	-	-	-	-	-	-	-	-	1.17851	0.00335174	3.46506	1.79288	up	1.28573	0.0074607	4.178	2.06281	up	-	-	-	-	-
pmp000087	269.1	177.05	268.095	C13H16O6	[M+H]+	2-Feruloyl-sn-glycerol	Phenolic acids	Phenolic acids	-	2	148190	176008	150700	167639	234980	170348	216135	256855	247030	147773	125429	82012.8	116116	167776	186470	-	-	-	-	1.13858	0.00947145	0.49334	-1.01935	down	-	-	-	-	-	-	-	-	-	-	-	-	-	-	-
Lmrn003000	165.06	103.06	166.063	C9H10O3	[M-H]-	2-Hydroxy-3-phenylpropanoic acid	Phenolic acids	Phenolic acids	7326-19-4	1	29772.9	31238.1	23566.9	14172.3	20311.9	12375	55029.4	61258.9	91923	15714.4	12505.6	7734.02	56092.3	25161.4	26703.7	C05607	ko00360,ko00960,ko01100,ko01110	C05607	-	1.22093	0.0328993	0.172681	-2.53382	down	1.24779	0.0633021	0.406212	-1.2997	down	-	-	-	-	-	-	-	-	-	-
Hmsn002948	417.14	109.03	418.147	C18H26O11	[M-H]-	2-Hydroxyphenol-1-O-glucosyl(6→1)rhamnoside	Phenolic acids	Phenolic acids	-	3	7319.75	5882.05	4883.08	13989.3	11656	15150	13213.4	14629.7	10491.3	11757	5882.05	21612	14134.7	8163.15	12824.3	-	-	-	-	-	-	-	-	-	1.24767	0.014615	0.471766	-1.08386	down	-	-	-	-	-	1.1577	0.00544088	2.25577	1.17362	up
Labn004625	415.16	89.02	416.168	C19H28O10	[M-H]-	2-Phenylethyl beta-primeveroside	Phenolic acids	Phenolic acids	129932-48-5	3	53465.9	77037.4	61288.2	55029.4	67605.4	40881.4	59754.9	62849.4	81766.4	110049	127362	92786.9	89599.2	72344.4	70704.4	-	-	-	-	-	-	-	-	-	-	-	-	-	-	1.16714	0.0133623	0.495207	-1.0139	down	-	-	-	-	-
Lmbp000728	121.06	77.04	120.058	C8H8O	[M+H]+	2-Phenyloxirane	Phenolic acids	Phenolic acids	20780-54-5	1	3.21237e+06	3.40987e+06	3.01355e+06	4.83321e+06	4.9401e+06	4.95101e+06	8.69508e+06	9.02413e+06	8.66653e+06	3.69803e+06	3.65626e+06	3.9856e+06	5.2474e+06	4.76515e+06	4.93411e+06	C20782	ko01100	C20782	-	1.26967	5.93932e-06	0.429774	-1.21835	down	1.34253	4.23225e-06	0.365189	-1.45328	down	-	-	-	-	-	-	-	-	-	-
Wabn003563	385.11	179.07	386.121	C17H22O10	[M-H]-	3'-O-Beta-D-Glucopyranosyl plumbagic acid	Phenolic acids	Phenolic acids	-	2	505510	670170	685073	5.06958e+06	4.89588e+06	3.72983e+06	773794	765061	677654	1.80778e+06	2.58768e+06	1.75718e+06	1.99376e+06	1.79894e+06	1.86142e+06	-	-	-	-	1.23109	0.0379866	2.77583	1.47292	up	-	-	-	-	-	1.20621	0.0110922	2.22592	1.1544	up	1.21237	0.0101137	7.36008	2.87972	up
Zmyn003613	385.11	223.06	386.121	C17H22O10	[M-H]-	3,4,5,6-tetrahydroxytetrahydro-2H-pyran-2-yl)methyl (E)-3-(4-hydroxy-3,5-dimethoxyphenyl)acrylate*	Phenolic acids	Phenolic acids	-	3	1.44384e+06	1.33277e+06	1.75753e+06	8.27648e+06	8.41566e+06	8.19496e+06	1.77424e+06	1.82789e+06	1.93353e+06	4.68749e+06	5.81091e+06	4.43661e+06	4.94294e+06	4.58273e+06	4.18256e+06	-	-	-	-	1.25366	0.0167566	2.69796	1.43187	up	-	-	-	-	-	-	-	-	-	-	1.2181	2.27913e-05	5.48883	2.4565	up
Sakn004407	771.24	609.21	772.243	C34H44O20	[M-H]-	3,4-Dihydroxyphenethyl alcohol-8-O-[4-O-caffeoyl-β-D-apinosyl(1→3)-β-D-glucosyl(1→6)]-β-D-glucoside	Phenolic acids	Phenolic acids	-	3	49457.3	26329.5	75726.5	61819.3	32459.5	55647.3	50223.7	38646.8	17007	17009.8	16954.2	12371.3	34010.3	23195.5	50994.3	-	-	-	-	-	-	-	-	-	-	-	-	-	-	1.20577	0.0571203	3.23568	1.69407	up	-	-	-	-	-
Laln002027	431.12	137.02	432.127	C18H24O12	[M-H]-	3,4-dihydroxybenzaldehyde-xylose-glucoside*	Phenolic acids	Phenolic acids	-	3	134750	111789	133179	50080.9	42933.8	63231.4	39958	63190.9	52465.4	49006.6	53865.4	48267.5	67921.7	58353.2	88724.4	-	-	-	-	-	-	-	-	-	1.28121	0.00177949	2.44012	1.28695	up	-	-	-	-	-	1.17701	0.00171959	0.411479	-1.28111	down
pmn001525	477.14	169	478.147	C23H26O11	[M-H]-	3,5-Digalloylshikimic acid	Phenolic acids	Phenolic acids	95753-52-9	3	17167.9	19627.4	22075.4	63759.4	58867.4	60105.9	19651.4	17171.4	8589.36	29473.4	22552	40523.1	22070.9	33109.4	44152.4	-	-	-	-	-	-	-	-	-	-	-	-	-	-	-	-	-	-	-	1.21293	3.55657e-05	3.10397	1.63412	up
Lmyp003371	125.06	110.04	124.052	C7H8O2	[M+H]+	3,5-Dihydroxytoluene	Phenolic acids	Phenolic acids	504-15-4	1	223090	216563	217676	72574	62803.8	58929.8	821161	970613	828608	477616	502184	350198	406134	401918	433216	C00727	-	C00727	-	-	-	-	-	-	1.34215	0.00541255	0.250852	-1.99509	down	1.28383	0.0146005	0.146096	-2.77501	down	1.21718	6.6932e-05	0.295601	-1.75827	down
pmn001690	327.14	165.09	328.152	C16H24O7	[M-H]-	3-Hydroxy-4-isopropylbenzylalcohol-3-O-glucoside	Phenolic acids	Phenolic acids	-	3	63659.6	23688.9	47384.9	92726.3	50515.9	97705.4	108596	91799.9	76639.5	69815.7	44408.9	62399.9	62399.9	54963.2	73893.6	-	-	-	-	-	-	-	-	-	1.0596	0.0353151	0.486339	-1.03997	down	-	-	-	-	-	-	-	-	-	-
pmn001511	285.1	123.05	286.105	C13H18O7	[M-H]-	3-Hydroxy-5-Methylphenol-1-O-Glucoside	Phenolic acids	Phenolic acids	-	3	114533	101145	103568	29257.7	9405.05	20965.2	1.02752e+06	1.10382e+06	1.06469e+06	403333	397186	346016	302198	326568	313121	-	-	-	-	1.26616	2.42979e-05	0.358737	-1.479	down	1.34547	0.000354787	0.0998884	-3.32354	down	1.26441	0.00113239	0.0520071	-4.26515	down	1.14311	0.000447971	0.186777	-2.42061	down
MWSmce248	163.04	119.05	164.047	C9H8O3	[M-H]-	3-Hydroxycinnamic Acid*	Phenolic acids	Phenolic acids	14755-02-3	3	422466	348112	585622	7625.14	7625.14	7625.14	890083	1.27321e+06	713694	55355.7	38125.7	52674.7	236789	387438	431207	C12621	ko00360,ko01100	C12621	-	1.26071	0.0312623	0.0508019	-4.29897	down	1.15099	0.0751358	0.471397	-1.08499	down	1.28508	0.0165471	0.156514	-2.67564	down	1.22021	0.0240141	0.0168673	-5.88963	down
Hmln000659	331.07	169.01	332.074	C13H16O10	[M-H]-	3-O-Galloyl-D-glucose*	Phenolic acids	Phenolic acids	-	2	62801.2	71422.3	61023.6	62856.2	54982.5	49407.2	161035	166667	167562	63761.5	62849.3	60839.1	95946.9	90966.1	79315.2	-	-	-	-	1.27193	5.52995e-05	0.378485	-1.40169	down	1.33867	4.87129e-05	0.394228	-1.3429	down	-	-	-	-	-	-	-	-	-	-
pmn001421	337.09	191.06	338.1	C16H18O8	[M-H]-	3-O-p-Coumaroylquinic acid	Phenolic acids	Phenolic acids	87099-71-6	1	75949.9	70459	82941.1	197101	182561	205384	315032	255064	276260	108265	101786	116326	211607	153482	164282	-	-	-	-	1.25818	0.00741875	0.385626	-1.37473	down	1.33711	0.0055662	0.270985	-1.88371	down	-	-	-	-	-	1.21437	0.000491115	2.55089	1.351	up
Jmwn002494	325.09	119.05	326.1	C15H18O8	[M-H]-	3-[4-(β-D-glucopyranoside)-phenylacrylic]-acid	Phenolic acids	Phenolic acids	-	3	828359	865117	776173	274221	295211	417717	535756	631975	598467	190872	211441	197046	577225	332932	624299	-	-	-	-	1.26589	0.00380958	0.339349	-1.55916	down	-	-	-	-	-	-	-	-	-	-	1.17696	0.00185211	0.399712	-1.32297	down
HJN012	377.16	329.14	378.168	C20H26O7	[M-H]-	4,7,9,9'-Tetrahydroxy-3,3'-dimethoxy-8-O-4'-neolignan	Phenolic acids	Phenolic acids	-	3	9385.88	29701.6	29768.1	46899.4	89086.1	54705.6	37515.4	39165.6	43766.4	1877.18	1877.18	1877.18	29772.9	25017.4	29763.4	-	-	-	-	1.27231	0.00237965	0.0467551	-4.41873	down	-	-	-	-	-	1.28749	0.0414087	33.8614	5.08157	up	-	-	-	-	-
mws1336	138.06	120.04	137.048	C7H7NO2	[M+H]+	4-Aminobenzoic acid	Phenolic acids	Phenolic acids	150-13-0	3	6287.92	6287.92	6287.92	6287.92	6287.92	6287.92	97450.2	83978.5	60508.5	31439.6	49403.2	56817.5	63003.4	46331.5	65456	C00568	ko00790,ko01100,ko01240	C00568	-	-	-	-	-	-	1.33813	0.0204271	0.0779696	-3.68094	down	1.27461	0.0343442	0.137031	-2.86742	down	-	-	-	-	-
Jmwn004308	637.21	475.16	638.221	C30H38O15	[M-H]-	4-Dihydroxyphenethoxy-8-O-[6-O-(4-O-glucosyl)feruloyl]glucoside	Phenolic acids	Phenolic acids	-	2	75174.3	58939.4	101829	94885.1	147210	104928	6628.86	6628.86	33144.3	152493	92772.2	100649	100230	90769.1	81464.3	-	-	-	-	1.1449	0.0191462	7.45474	2.89816	up	1.16167	0.0180152	5.08474	2.34617	up	-	-	-	-	-	-	-	-	-	-
Lakn002075	431.12	137.02	432.127	C18H24O12	[M-H]-	4-Hydroxybenzoic acid glucosyl xyloside*	Phenolic acids	Phenolic acids	-	3	99084	118239	93805.3	57112.1	39908.9	38681.2	42572.3	34659.4	48089.7	38209.4	39908.9	45226	65196.4	50467.1	67567.2	-	-	-	-	-	-	-	-	-	1.30348	0.00498707	2.48265	1.31188	up	-	-	-	-	-	1.15791	0.00413004	0.436161	-1.19707	down
Labn004065	341.09	137.03	342.095	C15H18O9	[M-H]-	4-Hydroxybenzoyl acetyl glucoside	Phenolic acids	Phenolic acids	-	3	2544.03	2544.03	2544.03	32588	22567	16514.4	17805.1	27942.1	31330.9	12720.1	17252.9	18820	27572.4	27942.1	20323.6	-	-	-	-	-	-	-	-	-	1.33141	0.0294564	0.0990174	-3.33617	down	-	-	-	-	-	1.20499	0.0449842	9.39055	3.23121	up
Jmwn004371	667.22	505.17	668.232	C31H40O16	[M-H]-	4-Hydroxyphenethoxy-8-O-β-D-[6-O-(4-O-β-D-glucopyranosyl)-sinapoyl]glucopyranoside	Phenolic acids	Phenolic acids	-	2	96782.9	90340.9	82155.3	319354	292800	265832	67758.9	55312.6	79647.1	61353.1	36160.9	56978.2	122601	124201	162735	-	-	-	-	-	-	-	-	-	-	-	-	-	-	1.2709	0.000869635	5.68304	2.50666	up	1.21501	0.0035546	3.2605	1.70509	up
Zmhn002227	385.11	223.06	386.121	C17H22O10	[M-H]-	4-O-Glucosyl-sinapate	Phenolic acids	Phenolic acids	-	1	1.32108e+06	1.58385e+06	1.71658e+06	8.96553e+06	9.72149e+06	9.5135e+06	1.92665e+06	1.74711e+06	2.09091e+06	4.67896e+06	4.18295e+06	4.93298e+06	4.59965e+06	4.96751e+06	5.23743e+06	C02919	-	C02919	-	1.25645	0.00220751	2.393	1.25882	up	-	-	-	-	-	1.28075	0.000108631	2.04427	1.03159	up	1.21882	7.52444e-05	6.10201	2.60928	up
Hmhn003518	355.1	175.04	356.111	C16H20O9	[M-H]-	4-O-β-D-glucopyranosylferulic acid	Phenolic acids	Phenolic acids	-	1	6.11324e+06	4.35418e+06	5.0465e+06	2.63761e+06	3.20227e+06	2.83973e+06	2.43005e+06	2.24914e+06	1.9417e+06	531186	574062	663494	2.7126e+06	2.56898e+06	2.56167e+06	-	-	-	-	1.26059	0.00496066	0.267146	-1.9043	down	1.29682	0.0219953	2.34318	1.22847	up	1.28776	0.00350794	4.90723	2.29491	up	-	-	-	-	-
Zmhn002508	471.15	309.1	472.158	C21H28O12	[M-H]-	4-p-Cumaroyl-rhamnosyl-(1→6)-D-glucose	Phenolic acids	Phenolic acids	-	3	29018.7	29013.7	27596.7	53047.2	68194	36271.2	5224.44	5224.44	5224.44	31919.7	39212.7	48623.4	26122.2	44974.2	29053.7	-	-	-	-	1.26364	0.0188721	7.64074	2.93371	up	1.34621	0.000411484	5.46337	2.44979	up	-	-	-	-	-	-	-	-	-	-
Lmzn001582	387.17	207.1	388.173	C18H28O9	[M-H]-	5'-Glucosyloxyjasmanic acid	Phenolic acids	Phenolic acids	-	3	133238	163514	201949	291190	429716	479267	322839	245820	248657	300859	226677	217061	234877	324213	228009	-	-	-	-	-	-	-	-	-	-	-	-	-	-	-	-	-	-	-	1.11817	0.0411153	2.4066	1.26699	up
Lmmn003663	329.09	167.04	330.095	C14H18O9	[M-H]-	5-Glucosyloxy-2-Hydroxybenzoic acid methyl ester	Phenolic acids	Phenolic acids	-	3	43634.9	41270.4	31304.4	80941.2	73007	93655.5	79362.7	96308.8	120945	63492.7	54112	32319.7	68239.4	87297.7	73003.4	-	-	-	-	-	-	-	-	-	1.27393	0.0290227	0.391785	-1.35187	down	-	-	-	-	-	1.16177	0.00607798	2.13066	1.0913	up
Zmhn001703	331.07	169.02	332.074	C13H16O10	[M-H]-	5-O-Galloyl-D-hamamelose*	Phenolic acids	Phenolic acids	-	2	28396.7	33021.3	33246.3	33685.1	35734.8	21419.4	87010.4	98122.8	69387.5	35543.8	23940.3	32714	35739.3	47778.5	42634.8	-	-	-	-	1.21574	0.0129044	0.362243	-1.46497	down	1.31157	0.0207247	0.371932	-1.42689	down	-	-	-	-	-	-	-	-	-	-
pmb3074	337.09	191.06	338.1	C16H18O8	[M-H]-	5-O-p-Coumaroylquinic acid	Phenolic acids	Phenolic acids	1899-30-5	3	29093.2	27468.9	32869.1	92093.2	82400.2	69486.9	140558	161179	126019	35556.2	69476.2	51705.7	63004.4	101786	73540.9	C12208	ko00940,ko00941,ko00945,ko01110	C12208	-	1.18303	0.0030996	0.36642	-1.44843	down	1.33792	0.00697952	0.209071	-2.25794	down	-	-	-	-	-	1.20144	0.0120423	2.72813	1.44791	up
Lmsn003628	547.17	223.06	548.174	C23H32O15	[M-H]-	6'-O-Sinapoylsucrose*	Phenolic acids	Phenolic acids	-	1	26067.1	32351.5	14239	173404	185013	112564	21603.5	54791.5	51965.6	49671.2	58820.2	151382	77662.8	62143.8	56032.3	-	-	-	-	-	-	-	-	-	-	-	-	-	-	-	-	-	-	-	1.17011	0.0225806	6.48219	2.69648	up
Lman003972	433.11	161.03	434.121	C21H22O10	[M-H]-	6-O-Caffeoylarbutin*	Phenolic acids	Phenolic acids	136172-60-6	3	68000.3	57257.9	51019.4	299818	165417	239642	91255.9	60299.9	70720.5	208722	267810	168490	149974	165452	182023	-	-	-	-	1.2051	0.0301923	2.9019	1.537	up	-	-	-	-	-	-	-	-	-	-	1.17791	0.0433976	3.99868	1.99952	up
Lakn003296	371.1	123.05	372.106	C16H20O10	[M-H]-	Acetyl-2-β-D-glucopyranosyloxy-5-hydroxy-phenylacetic acid	Phenolic acids	Phenolic acids	-	3	113553	125505	101601	13452.7	13929.2	20925	510094	418259	859059	182887	237555	79456	260922	190382	431847	-	-	-	-	1.09412	0.0726107	0.279677	-1.83817	down	1.29774	0.0691566	0.190588	-2.39147	down	1.23406	0.0827814	0.0966335	-3.37133	down	1.20919	0.00225711	0.141804	-2.81803	down
Lasp003707	225.08	119.05	224.069	C11H12O5	[M+H]+	Acropyrone	Phenolic acids	Phenolic acids	-	3	115262	108133	137856	740237	879050	862740	152116	177022	187793	375523	361162	422938	376711	355271	384976	-	-	-	-	1.24954	0.00170092	2.24329	1.16561	up	-	-	-	-	-	1.2726	0.00401357	2.14038	1.09786	up	1.21826	0.00280594	6.87065	2.78045	up
Lmtn002233	327.11	165.05	328.116	C15H20O8	[M-H]-	Androsin	Phenolic acids	Phenolic acids	531-28-2	1	345933	353486	446029	738650	869158	852376	542990	368527	482283	642316	720293	718655	578918	646016	588668	-	-	-	-	-	-	-	-	-	-	-	-	-	-	-	-	-	-	-	1.18702	0.001387	2.14779	1.10286	up
MWSmce675	271.08	108.02	272.09	C12H16O7	[M-H]-	Arbutin	Phenolic acids	Phenolic acids	497-76-7	3	30377.1	28793.3	23695.8	90421.5	84402.1	76120.4	26599.2	28234.8	60744.3	19932.8	21377.5	28375.2	36884.4	37626.5	46694.3	C06186	ko00010	C06186	-	-	-	-	-	-	-	-	-	-	-	1.27363	0.00064019	3.60109	1.84843	up	1.20779	0.0014194	3.0283	1.59851	up
Cmjn004337	401.14	269.1	402.153	C18H26O10	[M-H]-	Benzyl-(2''-O-xylosyl)glucoside*	Phenolic acids	Phenolic acids	-	1	216657	157457	156425	216579	151938	212129	126449	129062	136479	330089	357495	221171	168043	178432	170595	-	-	-	-	1.19506	0.0530589	2.31831	1.21307	up	-	-	-	-	-	-	-	-	-	-	-	-	-	-	-
mws0093	179.07	146.04	180.079	C10H12O3	[M-H]-	Coniferyl alcohol	Phenolic acids	Phenolic acids	458-35-5	3	18528.3	9268.76	4639.76	9268.76	16982.3	20074.8	21618.3	13896.3	26240.3	927.952	927.952	927.952	12355.3	10812	24697.3	C00590	ko00940,ko00999,ko01100,ko01110	C00590	-	1.26339	0.0319536	0.0450792	-4.47139	down	-	-	-	-	-	1.27721	0.0456771	16.6409	4.05666	up	-	-	-	-	-
pmn001573	461.15	299.09	462.153	C23H26O10	[M-H]-	Desmethylagrimonolide-6-O-glucoside	Phenolic acids	Phenolic acids	1257408-55-1	1	3154.37	3154.37	3154.37	49272.4	56162	47480.1	111315	71978.7	96552.1	32556.1	15771.9	19727.4	58139.6	34484.8	47331.9	-	-	-	-	1.2025	0.0139322	0.243189	-2.03985	down	1.34255	0.0158197	0.0338155	-4.88617	down	1.15172	0.0156332	2.24691	1.16794	up	1.22286	0.00304879	16.159	4.01427	up
mws1150	785.25	623.22	786.258	C35H46O20	[M-H]-	Echinacoside*	Phenolic acids	Phenolic acids	82854-37-3	2	442411	445235	495141	411066	352541	371337	95873.7	69728.7	63708.9	23216.7	15980.7	10172.7	175549	208881	294815	C10450	-	C10450	-	1.20439	0.0162279	0.215297	-2.2156	down	1.33293	0.000198315	6.03017	2.5922	up	1.28084	0.00151788	22.9885	4.52284	up	-	-	-	-	-
mws0014	193.05	134.04	194.058	C10H10O4	[M-H]-	Ferulic acid*	Phenolic acids	Phenolic acids	537-98-4	1	394115	487329	415483	233358	169999	224086	275052	271815	356853	69507.4	119500	91128	242136	267249	243991	C01494	ko00940,ko01100,ko01110	C01494	-	1.21868	0.00693272	0.309981	-1.68975	down	-	-	-	-	-	1.18042	0.01126	2.23978	1.16336	up	1.16422	0.00423829	0.483792	-1.04754	down
Hmmn002544	355.1	193.05	356.111	C16H20O9	[M-H]-	Ferulic acid-4-O-glucoside	Phenolic acids	Phenolic acids	117405-51-3	1	2.42153e+06	2.05196e+06	1.9201e+06	2.35082e+06	2.70461e+06	1.90221e+06	1.65351e+06	1.54289e+06	1.74522e+06	769292	860322	888012	1.70761e+06	1.61574e+06	2.07452e+06	-	-	-	-	-	-	-	-	-	-	-	-	-	-	1.26473	0.0216301	2.76357	1.46653	up	-	-	-	-	-
Lmhn002895	487.09	193.06	488.096	C23H20O12	[M-H]-	Feruloylcaffeoyltartaric acid	Phenolic acids	Phenolic acids	-	3	48092	48999.8	53793	30266.8	21770.8	12032	16601.9	37574.5	14811.4	10405.7	20728.9	13500	17429.8	39163.7	30277.3	-	-	-	-	-	-	-	-	-	1.11533	0.0576533	2.18712	1.12903	up	-	-	-	-	-	1.05342	0.0224517	0.424626	-1.23574	down
pmn001672	547.17	223.1	548.174	C23H32O15	[M-H]-	Furanofructosyl-α-D-(3-mustard acyl)glucoside*	Phenolic acids	Phenolic acids	-	1	29570.7	31057.8	19365.5	190226	133290	115152	50597.8	29775.5	26135.2	49671.2	39731.6	66636.7	62131.8	100635	111828	-	-	-	-	-	-	-	-	-	-	-	-	-	-	1.19857	0.0411625	2.81125	1.49121	up	1.18769	0.0312002	5.48375	2.45516	up
pmn001671	547.17	223.1	548.174	C23H32O15	[M-H]-	Furanofructosyl-α-D-(6-mustard acyl)glucoside*	Phenolic acids	Phenolic acids	-	1	6492.95	6492.95	6492.95	106632	109722	193197	6492.95	6492.95	6492.95	6492.95	6492.95	6492.95	32464.8	34015.8	40719	-	-	-	-	-	-	-	-	-	-	-	-	-	-	1.28494	0.0444099	21.0254	4.39406	up	1.21349	0.0444099	21.0254	4.39406	up
Labn003432	463.14	121.03	464.153	C19H28O13	[M-H]-	Glucosyl tachioside	Phenolic acids	Phenolic acids	-	2	119437	120641	104786	409482	430023	319213	182785	208345	192480	230306	218091	243676	213247	263206	221746	-	-	-	-	-	-	-	-	-	-	-	-	-	-	-	-	-	-	-	1.20636	0.013831	3.35991	1.74842	up
MWSHC2022	359.1	197.05	360.106	C15H20O10	[M-H]-	Glucosyringic acid	Phenolic acids	Phenolic acids	33228-65-8	1	5.38632e+06	5.63373e+06	5.16545e+06	1.22396e+07	1.10609e+07	1.10941e+07	6.54734e+06	6.58325e+06	6.4514e+06	1.1432e+07	1.16942e+07	1.1159e+07	9.53389e+06	9.0775e+06	9.36585e+06	-	-	-	-	-	-	-	-	-	-	-	-	-	-	-	-	-	-	-	1.21638	0.00175697	2.12502	1.08748	up
Lmyn002435	415.16	253.07	416.168	C19H28O10	[M-H]-	Hydrangeifolin I	Phenolic acids	Phenolic acids	-	3	14256.7	22167.7	9481.97	44221.5	31589.5	20533.2	64666.5	55365.2	74222.5	20567.8	20536.5	20318.4	28494.7	20513.7	31589.5	-	-	-	-	1.25913	0.014767	0.316198	-1.6611	down	1.27159	0.0027429	0.236321	-2.08118	down	-	-	-	-	-	-	-	-	-	-
Wafn003070	371.1	209.05	372.106	C16H20O10	[M-H]-	Hydroxyferulic acid glucoside	Phenolic acids	Phenolic acids	-	2	97377.4	61969.9	68166.2	358298	352060	314340	530128	511497	372769	580674	508055	454448	320475	368627	370383	-	-	-	-	-	-	-	-	-	1.32185	0.0123019	0.160856	-2.63616	down	-	-	-	-	-	1.20255	0.000152774	4.5039	2.17117	up
pme0422	193.051	134.037	194.058	C10H10O4	[M-H]-	Isoferulic Acid*	Phenolic acids	Phenolic acids	25522-33-2	1	590393	767145	563755	373983	299807	267355	479014	515820	593420	174522	166926	146724	452795	424979	432379	C10470	-	C10470	-	1.26082	0.00589788	0.307364	-1.70198	down	-	-	-	-	-	-	-	-	-	-	1.14159	0.0205708	0.48985	-1.02959	down
Zbsp011410	351.22	151.08	350.209	C20H30O5	[M+H]+	Methyl acetoxy-[6]-gingerol	Phenolic acids	Phenolic acids	-	2	373863	173621	178387	34742.1	33047.1	33817.8	107587	102943	237582	107415	55915.3	72443.4	74465.1	86694	87268.4	-	-	-	-	-	-	-	-	-	-	-	-	-	-	1.17086	0.0983448	0.430951	-1.2144	down	1.18291	0.0875004	0.139979	-2.83672	down
Lmdn003756	193.05	135.05	194.058	C10H10O4	[M-H]-	Methyl caffeate	Phenolic acids	Phenolic acids	3843-74-1	3	109017	111681	80617	38665.7	60570.5	40818	51550.7	70944.2	78403.6	22760	30079.2	11927.8	54094	58109.2	50942.8	C10477	-	C10477	-	1.13477	0.0128462	0.322386	-1.63314	down	-	-	-	-	-	1.03588	0.0494335	2.16243	1.11265	up	1.11488	0.0146129	0.464811	-1.10528	down
Wasn002902	355.07	209.03	356.074	C15H16O10	[M-H]-	O-p-Coumaroylgalactaric acid	Phenolic acids	Phenolic acids	-	3	589607	536146	651853	74699.4	70044.1	87428	136751	112063	102568	223338	210770	217660	226331	249952	298146	-	-	-	-	-	-	-	-	-	1.33589	0.00265312	5.05889	2.33882	up	1.28429	5.9261e-05	0.356219	-1.48917	down	1.21928	0.00351283	0.130609	-2.93667	down
Lmyp003408	287.11	125.06	286.105	C13H18O7	[M+H]+	Orcinol glucoside	Phenolic acids	Phenolic acids	21082-33-7	1	2577.72	2577.72	2577.72	2577.72	2577.72	2577.72	38654.6	25764.6	35568.3	15097.5	14019.9	26841.9	19401.3	12888.6	20485.7	-	-	-	-	-	-	-	-	-	1.34012	0.0155947	0.0773412	-3.69262	down	1.26745	0.0594843	0.138192	-2.85525	down	-	-	-	-	-
Wasn002449	461.13	152.01	462.137	C19H26O13	[M-H]-	Protocatechuic acid 1-O-Rutinoside	Phenolic acids	Phenolic acids	-	3	48086.3	41208.7	37101.6	22115	24156.9	30595	17256.9	14476.4	17003.5	26268.9	29348.4	25180.1	25504.7	27200.5	33998.5	-	-	-	-	-	-	-	-	-	1.32101	0.0105664	2.59345	1.37488	up	-	-	-	-	-	-	-	-	-	-
Lmdn002671	785.251	623.223	786.258	C35H46O20	[M-H]-	Purpureaside C*	Phenolic acids	Phenolic acids	108648-07-3	2	542496	564156	532893	443021	497616	498981	87158.7	87158.7	98452.9	15964.2	34856.7	15980.7	239382	262549	397925	C10488	-	C10488	-	1.19956	0.00180646	0.244901	-2.02973	down	1.34482	6.59439e-05	6.01071	2.58754	up	1.27764	0.000587942	21.5506	4.42966	up	-	-	-	-	-
Smhn003633	475.14	167.03	476.153	C20H28O13	[M-H]-	Pyrafortunoside A	Phenolic acids	Phenolic acids	-	3	85809.9	61390.7	61390.7	256807	221703	238048	77355.6	50103.4	47598.7	107365	119945	117871	129000	86432.5	95200	-	-	-	-	-	-	-	-	-	-	-	-	-	-	1.281	0.0028379	2.07589	1.05373	up	1.20181	0.000263414	3.43522	1.7804	up
Cmbn003996	429.14	193.05	430.147	C19H26O11	[M-H]-	Regaloside G	Phenolic acids	Phenolic acids	120601-64-1	3	657614	608759	557908	673796	709114	1.06181e+06	883783	814445	775255	431809	362987	381774	662645	610060	571565	-	-	-	-	1.2541	0.000755139	0.475673	-1.07196	down	-	-	-	-	-	1.19102	0.072463	2.07783	1.05508	up	-	-	-	-	-
Cmbn003192	415.13	161.03	416.132	C18H24O11	[M-H]-	Regaloside K	Phenolic acids	Phenolic acids	138772-00-6	3	30008.9	31318.1	29092.6	110188	96349.2	97409.6	15154.3	17479.3	10809.7	54764.3	27845.6	51084.6	40602.8	40778.5	42964	-	-	-	-	1.15342	0.0635629	3.07744	1.62173	up	1.25756	0.00944127	2.08132	1.0575	up	1.15475	0.00917105	2.27344	1.18488	up	1.21996	0.00331818	3.36151	1.74911	up
WaYn003861	327.11	123.044	328.116	C15H20O8	[M-H]-	Salicin 6'-Acetate	Phenolic acids	Phenolic acids	19764-02-4	3	502862	787347	493029	126978	91448	79191	3.72403e+06	3.97476e+06	7.32751e+06	779489	986049	675034	1.54e+06	1.22368e+06	1.76069e+06	-	-	-	-	1.22839	0.0679755	0.16242	-2.6222	down	1.30593	0.0618453	0.118674	-3.07492	down	1.27742	0.0142508	0.121945	-3.03569	down	1.19184	0.0335442	0.166897	-2.58297	down
pmn001468	461.13	137.02	462.137	C19H26O13	[M-H]-	Sibiricose A3	Phenolic acids	Phenolic acids	139726-39-9	3	16208.6	19495.4	17164.6	18050.9	16151.4	25648.9	22799.7	22793.7	19950.4	2090.04	2090.04	2090.04	10450.2	21926.6	17105.7	-	-	-	-	1.27197	0.00229786	0.095663	-3.3859	down	-	-	-	-	-	1.28557	0.0253911	9.54549	3.25482	up	-	-	-	-	-
pmn001459	547.17	205.05	548.174	C23H32O15	[M-H]-	Sibiricose A6	Phenolic acids	Phenolic acids	241125-75-7	3	2259.13	11295.7	2259.13	144441	124862	115962	2259.13	2259.13	2259.13	2259.13	2259.13	2259.13	28594.5	31608.8	41745.4	-	-	-	-	-	-	-	-	-	-	-	-	-	-	1.29472	0.00441579	56.8456	5.82898	up	1.16912	0.00199681	24.3624	4.60658	up
Zmln000899	343.11	181.05	344.111	C15H20O9	[M-H]-	Syringaldehyde-4-O-glucoside	Phenolic acids	Phenolic acids	-	2	69523.7	64006.8	64518.9	191399	96049.7	136551	68508.5	61910.7	61898.2	91123.4	88311	65560.1	83355.6	108154	114775	-	-	-	-	-	-	-	-	-	-	-	-	-	-	-	-	-	-	-	1.07035	0.111753	2.14087	1.0982	up
mws0011	371.13	209.08	372.142	C17H24O9	[M-H]-	Syringin	Phenolic acids	Phenolic acids	118-34-3	2	126957	86552.3	89233.4	469196	559361	406933	621358	719001	497211	794719	664001	676418	461918	561914	565512	C01533	ko00940	C01533	-	-	-	-	-	-	1.3249	0.0126877	0.164752	-2.60163	down	-	-	-	-	-	1.20073	0.00893656	4.74161	2.24538	up
Lmhn002321	461.07	167.04	462.08	C21H18O12	[M-H]-	Vnilloylcaffeoyltartaric acid	Phenolic acids	Phenolic acids	-	2	71064.5	48958.5	53712.5	14658.5	10933.1	26688.7	58432.5	52116.5	71064.5	15817	22219.9	22136.5	34747.5	37911.5	52116.5	-	-	-	-	1.23201	0.0105111	0.331326	-1.59367	down	-	-	-	-	-	-	-	-	-	-	1.11476	0.0103444	0.300919	-1.73255	down
Labn003405	433.132	121.03	434.142	C18H26O12	[M-H]-	Xylosyl tachioside	Phenolic acids	Phenolic acids	-	3	18495.6	12590.9	29822.5	49373.2	39035.5	53957.3	17341.7	11446.9	17166.9	45288.3	36275.3	27869.3	26417	31009.7	33296.3	-	-	-	-	1.1599	0.0384898	2.38128	1.25174	up	-	-	-	-	-	-	-	-	-	-	1.05299	0.016098	2.33736	1.22488	up
Wafn002807	519.11	165.02	520.122	C24H24O13	[M-H]-	methyl 4-O-galloylchlorogenate	Phenolic acids	Phenolic acids	574747-58-3	3	103853	144699	147306	56060.9	44329.4	44329.4	49543.4	43020.4	54757.4	69042.9	58675.4	41690.4	78220.4	67792.4	121220	-	-	-	-	-	-	-	-	-	1.29898	0.0225823	2.68704	1.42602	up	-	-	-	-	-	1.17922	0.0207795	0.365585	-1.45172	down
Ymjm000147	433.11	161.02	434.121	C21H22O10	[M-H]-	p-Hydroxyphenyl 6-O-(E)-caffeoyl-β-D-allopyranoside*	Phenolic acids	Phenolic acids	-	3	63391.5	107042	64930.4	341531	252845	327494	83339.8	63198	115856	362654	398702	219381	174531	171551	297851	-	-	-	-	1.18689	0.0401888	3.73766	1.90213	up	-	-	-	-	-	-	-	-	-	-	1.17803	0.00510995	3.91679	1.96967	up
Lmbn002648	163.04	119.05	164.047	C9H8O3	[M-H]-	α-Hydroxycinnamic Acid*	Phenolic acids	Phenolic acids	5801-57-0	3	597276	510333	595819	6730.97	6730.97	37527.6	885713	1.18143e+06	751563	33654.9	55365.2	39341	247084	316069	460342	C02763	ko00360,ko01100	C02763	-	1.26279	0.0192453	0.045539	-4.45675	down	-	-	-	-	-	-	-	-	-	-	1.17308	0.00102741	0.0299335	-5.0621	down
Hmgn002038	637.18	475.14	638.185	C29H34O16	[M-H]-	β-Oxoacteoside	Phenolic acids	Phenolic acids	-	3	82975.5	100155	109586	155637	164710	177075	47987.8	34662.6	67177.8	159929	172723	159929	111931	129545	144008	-	-	-	-	1.2142	0.00222145	3.28764	1.71705	up	-	-	-	-	-	-	-	-	-	-	-	-	-	-	-
Lmxp010913	676.45	184.08	675.447	C35H66NO9P	[M+H]+	1-(9Z-Octadecenoyl)-2-(9-oxo-nonanoyl)-sn-glycero-3-phosphocholine	Lipids	Glycerol ester	-	3	10778	10268.6	10640.1	971.227	971.227	971.227	8896.34	8916.05	9258.74	971.227	971.227	971.227	5219.06	6765.2	4856.14	-	-	-	-	1.27279	0.000213408	0.107631	-3.21584	down	-	-	-	-	-	-	-	-	-	-	1.22359	0.000251403	0.0919528	-3.44296	down
Lmhp112042	355.28	263.24	354.277	C21H38O4	[M+H]+	1-Linoleoylglycerol*	Lipids	Glycerol ester	2277-28-3	1	2.56141e+06	4.72914e+06	2.73989e+06	1.2327e+06	1.53143e+06	1.51524e+06	2.76521e+06	2.79683e+06	2.65467e+06	3.05617e+06	1.72916e+06	2.94739e+06	2.09464e+06	2.40115e+06	2.32916e+06	-	-	-	-	-	-	-	-	-	-	-	-	-	-	-	-	-	-	-	1.0925	0.107364	0.426638	-1.22892	down
Wcdp010162	353.27	261.22	352.261	C21H36O4	[M+H]+	1-Monolinolenoyl-Rac-Glycerol*	Lipids	Glycerol ester	18465-99-1	1	1.54888e+06	1.67195e+06	1.53649e+06	1.28331e+06	1.39191e+06	1.37687e+06	4.0774e+06	4.33707e+06	4.10378e+06	1.61614e+06	1.65569e+06	1.58418e+06	2.37212e+06	2.71365e+06	2.68999e+06	-	-	-	-	1.27136	0.000561728	0.387914	-1.36619	down	1.3432	9.73556e-05	0.38003	-1.39581	down	-	-	-	-	-	-	-	-	-	-
Zbfn008434	515.32	279.23	516.33	C27H48O9	[M-H]-	1-O-Linoleoyl-3-O-galactopyranosyl-L-glycerol	Lipids	Glycerol ester	-	1	116660	99158.3	87771.8	66034.5	65583.6	64583.4	137530	113684	139869	67810	48874	64401.4	73150.7	102904	98894.5	-	-	-	-	1.21424	0.0035327	0.463036	-1.11081	down	-	-	-	-	-	-	-	-	-	-	-	-	-	-	-
Wagn011658	653.38	397.14	654.383	C31H58O14	[M-H]-	1-Palmitoyl-Sn-Glycerol 3-O-Diglucoside	Lipids	Glycerol ester	-	1	20829.6	17759.6	20255	4750.03	5947.76	4512.44	15841.6	15326.6	18329.3	902.488	902.488	902.488	11206.9	13248.4	12295	-	-	-	-	1.27197	0.00351447	0.054699	-4.19234	down	-	-	-	-	-	1.2891	0.0111688	5.61789	2.49003	up	1.21113	0.00104072	0.258483	-1.95186	down
Lmhp011562	353.27	261.22	352.261	C21H36O4	[M+H]+	1-α-Linolenoyl-glycerol*	Lipids	Glycerol ester	-	1	1.66348e+06	1.61456e+06	1.64992e+06	1.37146e+06	1.49794e+06	1.45838e+06	4.43971e+06	4.4789e+06	4.26856e+06	1.67492e+06	1.73523e+06	1.6699e+06	2.49376e+06	2.81069e+06	2.8918e+06	-	-	-	-	1.27189	0.000182399	0.385227	-1.37622	down	1.3456	0.000311153	0.373694	-1.42007	down	-	-	-	-	-	-	-	-	-	-
Wagn012030	653.38	397.14	654.383	C31H58O14	[M-H]-	2-Palmitoyl-Sn-Glycerol 3-O-Diglucoside	Lipids	Glycerol ester	-	3	9501.01	9350.65	7529.62	5646.19	4292.15	3999.72	5467.14	5910.27	5702.33	799.945	799.945	799.945	6978.77	6499.36	8459.13	-	-	-	-	1.27254	0.000683585	0.140508	-2.83128	down	-	-	-	-	-	1.28602	0.0169473	5.80793	2.53802	up	-	-	-	-	-
Lmhp011388	353.27	261.22	352.261	C21H36O4	[M+H]+	2-α-Linolenoyl-glycerol*	Lipids	Glycerol ester	55268-58-1	1	1.69431e+06	1.69016e+06	1.59573e+06	1.43797e+06	1.46384e+06	1.49617e+06	4.36209e+06	4.6198e+06	4.29597e+06	1.67403e+06	1.76105e+06	1.66522e+06	2.56727e+06	2.91568e+06	2.90885e+06	-	-	-	-	1.2707	0.000542289	0.384121	-1.38037	down	1.34392	0.000478863	0.375076	-1.41475	down	-	-	-	-	-	-	-	-	-	-
Lmyn005812	675.36	397.14	676.367	C33H56O14	[M-H]-	Gingerglycolipid A	Lipids	Glycerol ester	145937-22-0	1	143599	146825	157365	52971.7	45215.2	61466.9	112359	109221	93537.8	22750	26595.9	21347.5	67591.5	73697.9	60373.1	-	-	-	-	1.26454	0.00312269	0.22434	-2.15624	down	-	-	-	-	-	1.25039	0.0163045	2.2584	1.1753	up	1.2046	0.000116531	0.356538	-1.48787	down
Lmfp009701	353.27	261.22	352.261	C21H36O4	[M+H]+	Glycerol 9,11,13-octadecatrienoyl ester*	Lipids	Glycerol ester	-	1	1.66844e+06	1.66798e+06	1.73141e+06	1.4223e+06	1.48258e+06	1.5004e+06	4.50194e+06	4.4032e+06	4.23384e+06	1.66242e+06	1.75033e+06	1.6623e+06	2.49164e+06	2.81558e+06	2.87437e+06	-	-	-	-	1.27121	0.000214035	0.386259	-1.37236	down	1.34505	0.000403969	0.385709	-1.37441	down	-	-	-	-	-	-	-	-	-	-
Lmsp010763	353.27	261.22	352.261	C21H36O4	[M+H]+	Monolinolenin*	Lipids	Glycerol ester	75685-85-7	1	3.6139e+06	3.44505e+06	3.7146e+06	565888	560751	592949	1.797e+06	1.83067e+06	1.83565e+06	645628	712812	776782	1.16661e+06	1.25175e+06	1.30647e+06	-	-	-	-	1.26476	0.00044234	0.390829	-1.35539	down	-	-	-	-	-	-	-	-	-	-	1.22312	0.000568728	0.159612	-2.64736	down
pme3961	252.11	136.06	251.102	C10H13N5O3	[M+H]+	2'-Deoxyadenosine*	Nucleotides and derivatives	Nucleotides and derivatives	958-09-8	3	387684	327050	364405	135539	128242	82962.7	292740	296917	284775	60641.5	70316.9	57223.4	173790	170716	216847	C00559	ko00230,ko01100,ko01232,ko02010	C00559	-	1.26881	1.89577e-06	0.215205	-2.21622	down	-	-	-	-	-	-	-	-	-	-	1.17732	0.000551159	0.321315	-1.63794	down
pme1184	268.1	152.06	267.097	C10H13N5O4	[M+H]+	2'-Deoxyguanosine	Nucleotides and derivatives	Nucleotides and derivatives	961-07-9	3	100018	109858	148420	75212.2	70922.7	70930.5	115592	134037	119653	40996.4	55576.2	43598.7	80120.9	83032.2	81079.9	C00330	ko00230,ko01100,ko01232,ko02010	C00330	-	1.24572	0.000559277	0.379578	-1.39753	down	-	-	-	-	-	-	-	-	-	-	-	-	-	-	-
pme2776	253.09	137.05	252.086	C10H12N4O4	[M+H]+	2'-Deoxyinosine	Nucleotides and derivatives	Nucleotides and derivatives	890-38-0	3	22415.7	26542.1	32536.9	3357.8	3357.8	3357.8	26024.1	26844.6	28197.4	3357.8	3357.8	3357.8	19375.8	18190.7	16789	C05512	ko00230,ko01100,ko01232,ko02010	C05512	-	1.27256	0.000716151	0.124261	-3.00855	down	-	-	-	-	-	-	-	-	-	-	1.21709	0.0148932	0.123608	-3.01616	down
MWSmce116	252.1	136.06	251.102	C10H13N5O3	[M+H]+	5'-Deoxyadenosine*	Nucleotides and derivatives	Nucleotides and derivatives	4754-39-6	3	219463	226608	272609	79176.2	78909.2	75294.8	215135	214423	245970	48793.9	65902.4	63080.4	132684	147764	173564	C05198	-	C05198	-	1.25807	0.000792068	0.263167	-1.92595	down	-	-	-	-	-	-	-	-	-	-	1.21422	0.01011	0.324734	-1.62267	down
Lmqp000329	296.07	104.11	295.057	C8H14N3O7P	[M+H]+	5-Aminoimidazole ribonucleotide	Nucleotides and derivatives	Nucleotides and derivatives	25635-88-5	1	117651	155742	177015	72837.4	71075.3	96364.4	113318	91791.1	140047	52675.3	39224.4	55542.1	90762.7	86300.6	100846	-	-	-	-	1.18752	0.0305238	0.427174	-1.2271	down	-	-	-	-	-	-	-	-	-	-	-	-	-	-	-
Zmmp000969	255.1	123.06	254.09	C11H14N2O5	[M+H]+	5-Ribofuranosylnicotinamide	Nucleotides and derivatives	Nucleotides and derivatives	107325-67-7	1	5.696e+06	5.8245e+06	5.7841e+06	2.71742e+06	2.77762e+06	2.93047e+06	8.955e+06	8.83692e+06	9.48892e+06	2.09826e+06	2.104e+06	2.22209e+06	4.0999e+06	4.8565e+06	4.97292e+06	-	-	-	-	1.27187	0.00054571	0.23549	-2.08626	down	-	-	-	-	-	-	-	-	-	-	1.22122	1.63114e-05	0.486894	-1.03832	down
MWSHC2054	136.06	119.04	135.054	C5H5N5	[M+H]+	Adenine	Nucleotides and derivatives	Nucleotides and derivatives	73-24-5	1	51113.3	35912.4	59207.7	123180	126153	154075	142833	181948	128207	116439	144749	87498.8	78050.5	92939	103740	C00147	ko00230,ko00908,ko01100,ko01110,ko01232	C00147	-	-	-	-	-	-	1.28373	0.0131582	0.322819	-1.6312	down	-	-	-	-	-	1.16579	0.00309414	2.75866	1.46397	up
pmb0981	348.07	136.06	347.063	C10H14N5O7P	[M+H]+	Adenosine 5'-monophosphate	Nucleotides and derivatives	Nucleotides and derivatives	61-19-8	3	173307	118409	107026	214117	236764	197493	119898	169950	201169	62558.7	124817	54691.5	100068	76814.5	154501	C00020	ko00230,ko00908,ko01100,ko01110,ko01232,ko01240	C00020	-	-	-	-	-	-	-	-	-	-	-	1.16044	0.0124038	2.67848	1.42142	up	-	-	-	-	-
mws1715	252.11	136.06	251.102	C10H13N5O3	[M+H]+	Cordycepin (3'-Deoxyadenosine)*	Nucleotides and derivatives	Nucleotides and derivatives	73-03-0	3	199323	164260	190605	57376.7	78761.3	60277.2	128490	187908	155536	49751	54533.7	37302.7	93471.6	106880	105844	C08431	-	C08431	-	1.23106	0.0169305	0.300016	-1.73689	down	-	-	-	-	-	-	-	-	-	-	1.19539	0.00144706	0.354419	-1.49647	down
mws0884	328.05	134.05	329.053	C10H12N5O6P	[M-H]-	Cyclic 3',5'-Adenylic acid	Nucleotides and derivatives	Nucleotides and derivatives	60-92-4	3	83755.6	83857.8	117968	7891.88	10083.2	17928.1	91376.5	59819.4	83728.6	23162.2	32728.7	24581.3	46760.9	67125.1	51663.7	C00575	ko00230,ko01100	C00575	-	1.21475	0.0240636	0.342545	-1.54564	down	-	-	-	-	-	1.10046	0.0252415	0.446156	-1.16438	down	1.18654	0.0134803	0.12572	-2.99172	down
mws0609	344.04	150.04	345.047	C10H12N5O7P	[M-H]-	Guanosine 3',5'-cyclic monophosphate	Nucleotides and derivatives	Nucleotides and derivatives	7665-99-8	3	174556	186173	191017	31565	34445.8	36105.7	132200	140270	164229	55486.2	40623	40766.9	109281	68264.2	95479.6	C00942	ko00230,ko01100	C00942	-	1.24566	0.00273674	0.313434	-1.67377	down	-	-	-	-	-	-	-	-	-	-	1.22181	0.000516717	0.185079	-2.43379	down
pmb0964	366.18	204.12	365.17	C16H23N5O5	[M+H]+	Isopentenyladenine-7-N-glucoside	Nucleotides and derivatives	Nucleotides and derivatives	-	3	71723.4	38270.5	37188	80321.9	157987	157831	125003	88748.6	123705	100299	144374	146925	123423	118444	123876	-	-	-	-	-	-	-	-	-	1.17506	0.0181663	0.43615	-1.1971	down	-	-	-	-	-	1.03593	0.067676	2.6915	1.42841	up
Wdtp002974	404.15	207.06	403.149	C18H21N5O6	[M+H]+	N-(p-hydroxybenzyl) adenosine	Nucleotides and derivatives	Nucleotides and derivatives	-	1	634491	735784	543906	4.87007e+06	4.05229e+06	5.05605e+06	882647	628462	710733	1.75993e+06	1.83072e+06	2.18847e+06	1.89534e+06	2.09648e+06	1.84853e+06	-	-	-	-	1.23506	0.00366854	2.60105	1.37909	up	-	-	-	-	-	1.26585	0.00553037	2.41878	1.27428	up	1.21611	0.00471147	7.30255	2.8684	up
pme3337	384.12	252.07	383.108	C14H17N5O8	[M+H]+	Succinyladenosine	Nucleotides and derivatives	Nucleotides and derivatives	4542-23-8	1	201189	208279	245593	667438	612615	669048	389283	327150	341767	574780	590953	676836	435269	403265	433905	-	-	-	-	-	-	-	-	-	-	-	-	-	-	-	-	-	-	-	1.21445	8.64812e-05	2.97545	1.57311	up
mws0248	243.06	110.02	244.07	C9H12N2O6	[M-H]-	Uridine	Nucleotides and derivatives	Nucleotides and derivatives	58-96-8	1	38054.2	38200.2	45584.9	16738.7	17040.6	14604.3	24306.8	37066.1	43852	12687.2	16714.7	10957	19861.9	23173.7	28677.1	C00299	ko00240,ko01100,ko01232,ko02010	C00299	-	1.15898	0.0536371	0.383549	-1.38252	down	-	-	-	-	-	-	-	-	-	-	1.20675	0.006186	0.39711	-1.33239	down
pme3188	323.03	211	324.036	C9H13N2O9P	[M-H]-	Uridine 5'-monophosphate	Nucleotides and derivatives	Nucleotides and derivatives	58-97-9	1	98116.4	55072.1	36131.4	6163.77	6163.77	6163.77	114420	42365.6	30818.9	6163.77	6163.77	6163.77	71225.8	39935.8	77141.1	C00105	ko00240,ko01100,ko01232,ko01240	C00105	-	1.19493	0.163927	0.0985657	-3.34277	down	-	-	-	-	-	-	-	-	-	-	1.18497	0.0899474	0.0976724	-3.35591	down
mws1409	579.03	403	580.034	C15H22N2O18P2	[M-H]-	Uridine-5'-diphosphoglucuronic acid	Nucleotides and derivatives	Nucleotides and derivatives	-	3	114583	97896.4	103590	5055.12	5055.12	5055.12	93845.2	100216	97776.6	25275.6	47326.9	36999.1	64754	54671.9	71844.1	-	-	-	-	1.19721	0.00699644	0.375557	-1.4129	down	-	-	-	-	-	1.27335	0.038593	0.138368	-2.85342	down	1.22312	0.00237558	0.047981	-4.38139	down
Lmqn006260	301.04	151	302.043	C15H10O7	[M-H]-	2',3',4',5,7-Pentahydroxyflavone*	Flavonoids	Flavones	-	3	1552.24	1552.24	1552.24	24670.3	23052.3	41960.4	26250	14705.6	27053	7761.2	19026.9	14705.6	15948.8	25374.9	16756.3	-	-	-	-	-	-	-	-	-	1.33156	0.0338746	0.0684725	-3.86833	down	1.00233	0.0994734	2.16137	1.11194	up	1.21337	0.0426857	19.2588	4.26745	up
Lmtp003948	481.13	319.05	480.127	C22H24O12	[M+H]+	3',5',5,7-Tetrahydroxy-4'-methoxyflavanone-3'-O-glucoside	Flavonoids	Flavones	-	2	92829.3	99860.9	71931.2	315848	304406	312248	135003	153283	112505	71708.7	78982.5	52187.7	201430	146679	189866	-	-	-	-	-	-	-	-	-	-	-	-	-	-	1.27868	0.000213527	4.59635	2.20049	up	1.20863	0.00034707	3.52391	1.81718	up
Zbsp004450	479.12	317.07	478.111	C22H22O12	[M+H]+	3'-O-Methyltricetin-7-O-glucoside	Flavonoids	Flavones	-	3	738517	1.04145e+06	1.59732e+06	525063	1.25325e+06	646919	415407	440398	344965	68993	68993	68993	506624	564645	476680	-	-	-	-	1.26841	0.00735711	0.172372	-2.5364	down	1.21576	0.100238	2.8126	1.49191	up	1.26527	0.0815599	11.7173	3.55056	up	-	-	-	-	-
MWSslk146	595.17	433.12	594.159	C27H30O15	[M+H]+	4'-O-Glucosylvitexin	Flavonoids	Flavones	38950-94-6	2	53258.4	32741	65705.3	51193.6	43202.8	40003.3	60809.6	90662.4	83196.6	23428.4	41609.6	32737.5	53001.5	33016.2	45209	-	-	-	-	1.15534	0.0187949	0.416653	-1.26308	down	-	-	-	-	-	-	-	-	-	-	-	-	-	-	-
pmp000172	477.14	315.08	476.132	C23H24O11	[M+H]+	5,2'-Dihydroxy-7,8-dimethoxyflavone glycoside*	Flavonoids	Flavones	-	1	81885.4	73067.2	56299.9	391701	378472	359310	226432	249124	241972	131790	141354	111424	221578	199992	231159	-	-	-	-	-	-	-	-	-	1.32361	8.08075e-05	0.294417	-1.76407	down	1.28325	4.41875e-05	2.93702	1.55436	up	1.21267	2.1304e-05	5.3466	2.41862	up
Yyyn008289	313.07	298.05	314.079	C17H14O6	[M-H]-	5,3'-Dihydroxy-7,4'-Dimethoxyflavone	Flavonoids	Flavones	32174-62-2	3	2153.66	2153.66	2153.66	42592.8	42020.1	32367.8	2153.66	2153.66	2153.66	2153.66	2153.66	2153.66	15773.9	10768.3	13677.5	-	-	-	-	-	-	-	-	-	-	-	-	-	-	1.29288	0.00800959	18.1057	4.17838	up	1.22144	0.00800959	18.1057	4.17838	up
Zmjp004795	301.07	286.05	300.063	C16H12O6	[M+H]+	5,6,7-Tetrahydroxy-8-methoxyflavone*	Flavonoids	Flavones	-	3	8869.05	8922.47	9476.7	54879.1	53216.4	54216.2	52102.8	66330.5	64275.1	32415.1	25845.3	30656.6	30665.7	29367.2	40465.2	-	-	-	-	1.22431	0.00980042	0.486661	-1.03901	down	1.34189	0.00717612	0.149245	-2.74425	down	-	-	-	-	-	1.22331	1.2892e-05	5.95242	2.57348	up
Zmhn003257	299.058	284.039	300.063	C16H12O6	[M-H]-	5,7,2'-Trihydroxy-8-methoxyflavone; Scutevulin*	Flavonoids	Flavones	-	3	50138.3	49211.5	62824	316146	282350	281867	313139	244316	350950	178383	145508	133140	207083	181301	171966	-	-	-	-	-	-	-	-	-	1.33086	0.0140079	0.178526	-2.48579	down	-	-	-	-	-	1.21744	0.000690367	5.42851	2.44056	up
Lmnp002448	641.17	479.11	640.164	C28H32O17	[M+H]+	5,7,3',4'-Tetrahydroxy-6-methoxyflavone-8-C-[glucosyl-(1-2)]-glucoside	Flavonoids	Flavones	-	2	113282	129683	165173	267597	186024	203393	18751.8	24578.2	33573.2	10309.2	14425.8	12983.8	109228	109228	124223	-	-	-	-	1.10956	0.084437	0.49047	-1.02776	down	1.30932	0.0134899	5.30718	2.40794	up	1.28843	0.0139719	17.4188	4.12257	up	-	-	-	-	-
Layp006138	491.16	329.1	490.147	C24H26O11	[M+H]+	5-Hydroxy-3',4',7-trimethoxyflavone glucoside	Flavonoids	Flavones	-	2	17449.7	3890.87	19837.7	151211	141508	134187	536771	506531	513146	39701.3	49012	44426.3	185976	172001	186176	-	-	-	-	1.27129	0.000136594	0.0855407	-3.54725	down	1.29956	1.53921e-05	0.0264566	-5.24023	down	1.28607	0.000343388	3.20645	1.68098	up	1.1324	5.16381e-05	10.3673	3.37396	up
Zmhp003514	301.07	286.05	300.063	C16H12O6	[M+H]+	6,7,8-Tetrahydroxy-5-methoxyflavone	Flavonoids	Flavones	-	3	10329.2	13737.4	15610.8	69288.9	67072	75931.9	70944.4	85335.6	69979.8	42928.9	34400.4	32772.4	40473.4	52076.6	41573.6	-	-	-	-	1.22218	0.00485278	0.486616	-1.03914	down	1.3302	0.00348933	0.175362	-2.51159	down	-	-	-	-	-	1.21002	0.000218748	5.35048	2.41967	up
MWSHY0202	237.09	135.05	236.084	C16H12O2	[M+H]+	6-Methylflavone	Flavonoids	Flavones	29976-75-8	3	158753	118001	128812	430179	487874	507114	276339	322377	248942	106005	194073	188007	226641	228495	275789	-	-	-	-	-	-	-	-	-	1.28489	0.00798181	0.478456	-1.06354	down	1.21584	0.00123702	2.91991	1.54593	up	1.20813	0.000930049	3.51401	1.81312	up
Lagp003663	507.15	345.1	506.142	C24H26O12	[M+H]+	7,3',4'-Trihydroxyquercetin glucoside	Flavonoids	Flavones	-	3	101261	80636.2	110651	144367	159408	183761	56268.8	45011.3	42422.9	264422	181911	262511	136905	140636	114402	-	-	-	-	1.25091	0.0182362	4.9327	2.30238	up	1.26683	0.0166333	2.03579	1.02559	up	-	-	-	-	-	-	-	-	-	-
MWSHC20110	301.07	286.05	300.063	C16H12O6	[M+H]+	8-Methoxyapigenin*	Flavonoids	Flavones	57096-02-3	3	7809.3	11708.3	13856.6	69711.6	80222.1	85906.9	75788.3	81310.1	84056.5	36797.3	44310	33746.8	43163.5	56390.4	52562.8	-	-	-	-	1.24078	0.000611513	0.476267	-1.07016	down	1.32703	4.32514e-05	0.138393	-2.85315	down	1.24766	0.00351325	2.05339	1.03801	up	1.20371	0.00201335	7.06655	2.82101	up
MWS20148	433.11	271.07	432.106	C21H20O10	[M+H]+	Apigenin-4'-O-glucoside*	Flavonoids	Flavones	20486-34-4	3	5961.43	5961.43	5961.43	85640.2	75427.4	62302.7	35403.4	29807.2	48596.4	38626.7	67289.2	38616.2	55164.7	55886.2	60481.7	-	-	-	-	-	-	-	-	-	1.33032	0.0290297	0.157146	-2.66982	down	-	-	-	-	-	1.22053	0.00958463	12.4897	3.64267	up
pmp000585	519.11	271.06	518.106	C24H22O13	[M+H]+	Apigenin-7-O-(6''-malonyl)glucoside	Flavonoids	Flavones	86546-87-4	3	27563.6	34176.3	25160.6	16506.1	10611.3	12965.1	17684.6	11986.2	17680.8	2122.26	2122.26	2122.26	16499.1	11984.6	24745.1	C10020	-	C10020	-	1.26221	0.0187756	0.134458	-2.89478	down	-	-	-	-	-	1.28284	0.0224563	6.29555	2.65433	up	1.13552	0.0122666	0.461246	-1.11639	down
Zbsn004929	431.101	269.048	432.106	C21H20O10	[M-H]-	Apigenin-7-O-glucoside(Cosmosiin)*	Flavonoids	Flavones	578-74-5	3	1879.58	1879.58	1879.58	71615.8	39683.5	36517.5	19202.8	9397.89	30162.5	67871.2	73207	27473.2	41266	27473.2	29522.7	C04608	ko00944	C04608	-	-	-	-	-	-	1.28846	0.0981113	0.0959569	-3.38147	down	-	-	-	-	-	1.21346	0.0516441	26.2146	4.7123	up
Lmtp002642	565.16	457.11	564.148	C26H28O14	[M+H]+	Apigenin-8-C-(2''-glucosyl)arabinoside	Flavonoids	Flavones	-	1	20442.2	23390	21437.2	88013.4	132036	128872	84870.4	122586	132015	64451.2	89584.9	66012.4	62879.4	70738.2	65469.5	-	-	-	-	-	-	-	-	-	1.32652	0.0236036	0.192267	-2.37882	down	-	-	-	-	-	1.20703	0.0214166	5.34588	2.41843	up
Zmgp005070	523.14	361.09	522.137	C24H26O13	[M+H]+	Centaurein	Flavonoids	Flavones	35595-03-0	3	3515.65	20367.5	13576.2	110234	83114.2	119725	703.131	703.131	703.131	17115.3	29089.3	22448.8	27381.7	37322.2	29089.3	-	-	-	-	1.26774	0.0235237	32.5466	5.02443	up	1.24931	0.137791	17.7583	4.15042	up	1.25755	0.011679	4.5602	2.1891	up	1.11051	0.00613237	8.3577	3.06311	up
Lazp002140	757.22	449.11	756.211	C33H40O20	[M+H]+	Chrysoeriol glucosyl xylosyl glucoside	Flavonoids	Flavones	-	1	91098.2	72389.2	47431.7	46281	58656.7	67467	6505.1	6505.1	6505.1	6505.1	6505.1	6505.1	33782.8	32525.5	50335.1	-	-	-	-	-	-	-	-	-	1.32914	0.0371267	10.8079	3.43401	up	1.28888	0.0142278	8.83434	3.14312	up	-	-	-	-	-
Zmxp002867	625.17	301.07	624.169	C28H32O16	[M+H]+	Chrysoeriol-5,7-di-O-glucoside	Flavonoids	Flavones	-	3	3519.61	3519.61	3519.61	78838.6	36620.5	33585.6	65102.8	79176.8	93250.8	30951.8	17598.1	30698.2	56360.8	26205.3	26395.6	-	-	-	-	1.18857	0.00989496	0.333633	-1.58367	down	1.34346	0.0113391	0.0444525	-4.49159	down	-	-	-	-	-	1.1977	0.0872032	14.1156	3.81922	up
Zbrn006627	461.106	299.056	462.116	C22H22O11	[M-H]-	Chrysoeriol-5-O-glucoside*	Flavonoids	Flavones	-	3	3016.45	3016.45	3016.45	85598.3	62704.2	66880	115434	109592	113453	29906.4	22631.3	15082.2	36835.1	37439.8	49303.6	-	-	-	-	1.23704	0.000640491	0.199776	-2.32355	down	1.34639	0.000243892	0.0267352	-5.22511	down	1.21483	0.00712916	3.18223	1.67004	up	1.22159	0.0103334	23.7788	4.5716	up
pmp000127	625.18	487.12	624.169	C28H32O16	[M+H]+	Chrysoeriol-6,8-di-C-glucoside	Flavonoids	Flavones	-	2	21657.4	10113.2	13441.4	37533.2	43306.2	23096.7	57728.7	62068.4	62057.7	36083.7	40419.7	31754.7	41862.9	28873.7	37533.2	-	-	-	-	-	-	-	-	-	1.28604	0.00196431	0.248616	-2.00801	down	-	-	-	-	-	1.00786	0.0619531	2.29886	1.20092	up
Lmnp002762	639.2	477.14	638.185	C29H34O16	[M+H]+	Cirsimaritin-8-C-[glucosyl-(1-2)]-glucoside	Flavonoids	Flavones	-	3	2923.6	18774.1	2923.6	69187.4	32427.6	61699.5	25315.1	14618	27785.4	70665.4	50335	91342.9	25982.5	40945.6	57359.6	-	-	-	-	1.15694	0.0435617	3.13567	1.64878	up	-	-	-	-	-	-	-	-	-	-	1.05442	0.0367405	6.63305	2.72967	up
HJAP056	477.14	315.1	476.132	C23H24O11	[M+H]+	Dihydroxy-dimethoxyflavone-7-O-glucoside*	Flavonoids	Flavones	-	1	51523.6	46718.6	49791.3	259939	265892	235950	125800	153305	151793	62008.4	58703.4	61107.6	128160	142512	112590	-	-	-	-	1.25788	0.0106459	0.421955	-1.24484	down	1.33488	0.00766461	0.343546	-1.54142	down	1.29334	0.00202194	4.18977	2.06687	up	1.22177	0.00162387	5.14601	2.36345	up
mws0058	299.06	284.03	300.063	C16H12O6	[M-H]-	Diosmetin (5,7,3'-Trihydroxy-4'-methoxyflavone)*	Flavonoids	Flavones	520-34-3	3	48025.2	65985.1	51370.9	307425	265455	265543	263760	263646	346045	143389	142238	134501	206636	181516	213199	C10038	-	C10038	-	1.23299	0.0303526	0.480999	-1.0559	down	1.3297	0.0108608	0.189342	-2.40093	down	-	-	-	-	-	1.21309	0.00134461	5.06964	2.34188	up
MWSHY0190	609.18	301.08	608.174	C28H32O15	[M+H]+	Diosmetin-7-O-rutinoside (Diosmin)	Flavonoids	Flavones	520-27-4	3	29522.4	31258.4	36466.4	1390.88	6954.42	1390.88	1390.88	1390.88	1390.88	20535.7	1390.88	1390.88	8690.42	22578.4	24314.4	C10039	-	C10039	-	-	-	-	-	-	1.34529	0.00449207	23.3059	4.54262	up	-	-	-	-	-	1.13074	0.00050848	0.100118	-3.32023	down
Hmhn006723	301.07	179.03	302.079	C16H14O6	[M-H]-	Disporopsin	Flavonoids	Flavones	-	1	26326.7	30039.6	40503.5	597262	559325	723411	423165	350246	448953	187056	153123	190643	308617	288146	272817	-	-	-	-	1.23571	0.00828923	0.434259	-1.20337	down	1.33762	0.00537667	0.0792478	-3.65748	down	1.27821	0.00890161	3.54167	1.82443	up	1.21762	0.00657791	19.4075	4.27854	up
Xmyn008071	299.06	284.03	300.063	C16H12O6	[M-H]-	Gnetifolin B*	Flavonoids	Flavones	140671-06-3	3	39932.7	52589.7	61643.6	271451	267558	269844	288038	287861	316138	166527	118651	135537	190847	192222	197303	-	-	-	-	1.22778	0.00137476	0.471634	-1.08426	down	1.3322	7.42866e-05	0.172825	-2.53262	down	-	-	-	-	-	1.20995	0.000594221	5.24664	2.39139	up
MWSslk237	463.13	301.07	462.116	C22H22O11	[M+H]+	Hispidulin-7-O-glucoside(Homoplantaginin)	Flavonoids	Flavones	17680-84-1	3	33636.8	6573.48	6573.48	64883	32867.4	51330.4	84817	72303.6	91515.1	34125.5	45480.3	36346.8	33196.6	39741.9	53821.5	C17762	-	C17762	-	1.22257	0.00487878	0.466355	-1.1005	down	1.17815	0.00567617	0.188162	-2.40995	down	-	-	-	-	-	-	-	-	-	-
mws1292	565.16	409.09	564.148	C26H28O14	[M+H]+	Isoschaftoside	Flavonoids	Flavones	52012-29-0	1	40874.9	36159.7	34582.4	245163	337936	337882	202733	273450	282879	124178	196447	187018	149326	202765	174446	-	-	-	-	-	-	-	-	-	1.33641	0.0130822	0.147046	-2.76566	down	-	-	-	-	-	1.21581	0.0126328	8.25126	3.04461	up
Smhp004476	565.15	433.11	564.148	C26H28O14	[M+H]+	Isovitexin-2''-O-xyloside	Flavonoids	Flavones	-	3	4161.27	4161.27	4161.27	35013.7	57677	32976.5	36691.7	48349.7	40014.7	26729.2	37725.4	21684.2	28345.7	33346.7	20806.3	-	-	-	-	-	-	-	-	-	1.34307	0.00843126	0.0998257	-3.32444	down	-	-	-	-	-	1.20905	0.0413132	10.0664	3.33148	up
Hmgp002238	493.14	331.08	492.127	C23H24O12	[M+H]+	Jaceosidin-7-O-Glucoside*	Flavonoids	Flavones	25474-11-7	3	1918.94	1918.94	1918.94	193864	201325	173136	1918.94	1918.94	1918.94	20798.6	9594.72	16018.7	45705.1	49865.1	62328.6	-	-	-	-	1.24278	0.0528607	8.06207	3.01115	up	-	-	-	-	-	1.2746	0.000739459	12.2452	3.61415	up	1.22346	0.00201598	98.7219	6.6253	up
Hmzp004605	463.13	301.08	462.116	C22H22O11	[M+H]+	Ladanetin-6-O-β-D-glucoside*	Flavonoids	Flavones	-	3	46309.7	3124.46	36755.7	324403	246608	285317	624.892	624.892	624.892	37401.2	624.892	624.892	135947	53782.2	104876	-	-	-	-	-	-	-	-	-	1.19496	0.165006	45.9759	5.52281	up	1.12373	0.00153828	22.1554	4.46959	up	1.03966	0.00162975	9.93536	3.31257	up
pme0088	285.04	151	286.048	C15H10O6	[M-H]-	Luteolin (5,7,3',4'-Tetrahydroxyflavone)	Flavonoids	Flavones	491-70-3	3	1607.95	1607.95	1607.95	8039.76	13335.7	10142.2	25351.9	13685.8	33968.3	17809.3	12862.4	18885.9	16076.4	13149.1	18902.1	C01514	ko00941,ko00944,ko01100,ko01110	C01514	-	-	-	-	-	-	1.31978	0.0608313	0.0660748	-3.91976	down	-	-	-	-	-	1.20854	0.0286575	6.53372	2.7079	up
MWS20147	449.11	287.06	448.101	C21H20O11	[M+H]+	Luteolin-3'-O-glucoside	Flavonoids	Flavones	5154-41-6	3	136886	71261.2	217540	240836	260802	251454	52160	84601	36791.4	44434.8	29436	37737.3	119587	174930	107546	-	-	-	-	-	-	-	-	-	-	-	-	-	-	1.28519	1.50386e-05	6.74765	2.75438	up	-	-	-	-	-
Hmpp003270	449.11	287.05	448.101	C21H20O11	[M+H]+	Luteolin-4'-O-glucoside*	Flavonoids	Flavones	6920-38-3	3	6088.24	42480.6	6088.24	154041	379072	344376	30441.2	6088.24	6088.24	6088.24	50897.1	6088.24	67305.1	94157.1	94169.8	-	-	-	-	-	-	-	-	-	-	-	-	-	-	1.16167	0.0548042	13.9122	3.79827	up	1.11575	0.0554681	16.0544	4.0049	up
pmp000241	625.14	505.09	624.133	C27H28O17	[M+H]+	Luteolin-6-C-(2''-glucuronyl)glucoside	Flavonoids	Flavones	-	3	1156.33	1156.33	1156.33	5781.66	11554.7	14438.7	23096.7	15884.4	20210.7	14438.7	8668.16	7223.66	11554.7	5980.6	12997.9	-	-	-	-	-	-	-	-	-	1.3424	0.0124932	0.0586061	-4.09281	down	-	-	-	-	-	1.18469	0.0656704	9.1597	3.1953	up
pmb0578	655.17	207	654.159	C32H30O15	[M+H]+	Luteolin-7-O-(6''-sinapoyl)glucoside	Flavonoids	Flavones	-	3	1097.24	1097.24	1097.24	123246	200788	243771	1097.24	1097.24	1097.24	12483.6	13703.2	5486.22	31858.4	42940.9	49865.1	-	-	-	-	1.23011	0.0660549	9.622	3.26634	up	-	-	-	-	-	1.25924	0.0361983	17.9271	4.16407	up	1.21969	0.0333757	172.494	7.43041	up
MWSHY0104	449.11	287.06	448.101	C21H20O11	[M+H]+	Luteolin-7-O-glucoside (Cynaroside)*	Flavonoids	Flavones	5373-11-5	3	204386	195011	138315	156871	135029	108761	98154.8	109119	83395.9	16679.2	16679.2	16679.2	107253	188630	120027	C03951	ko00944	C03951	-	1.26785	0.0085224	0.172146	-2.5383	down	-	-	-	-	-	1.28852	0.0138665	8.00723	3.0013	up	-	-	-	-	-
MWSHY0080	595.17	287.06	594.159	C27H30O15	[M+H]+	Luteolin-7-O-neohesperidoside (Lonicerin)*	Flavonoids	Flavones	25694-72-8	1	1.27314e+06	1.63501e+06	1.45284e+06	721790	626345	511886	240043	260636	232480	31792.7	41266.8	35636.2	436945	538136	667600	C12630	ko00944	C12630	-	1.26829	0.000641488	0.148257	-2.75383	down	1.34106	0.00708853	5.94821	2.57246	up	1.2903	0.0105113	17.1122	4.09695	up	1.17567	0.00498823	0.426513	-1.22934	down
Lmbn005454	285.08	119.05	286.084	C16H14O5	[M-H]-	Naringenin-5-methyl ether	Flavonoids	Flavones	61823-56-1	1	93631.4	102303	90946.3	1.44231e+06	1.21463e+06	1.30318e+06	884224	557229	696500	532032	541412	586242	611383	726913	666324	-	-	-	-	-	-	-	-	-	1.33365	0.0226528	0.134185	-2.89771	down	1.28381	0.00504869	2.38606	1.25463	up	1.2224	0.0028539	13.804	3.78702	up
Hmgp002148	479.12	317.06	478.111	C22H22O12	[M+H]+	Nepetin-7-O-alloside	Flavonoids	Flavones	-	1	933432	1.14486e+06	1.13915e+06	1.28518e+06	1.10878e+06	924386	303915	438601	233686	43797.2	42056.8	26077.5	574891	418874	622378	-	-	-	-	1.24076	0.0398503	0.11466	-3.12456	down	1.28298	0.00136111	3.29588	1.72066	up	1.28734	0.00920755	29.6462	4.88978	up	-	-	-	-	-
Hmgp002036	479.12	317.06	478.111	C22H22O12	[M+H]+	Nepetin-7-O-glucoside(Nepitrin)*	Flavonoids	Flavones	569-90-4	1	854298	803382	900183	797832	729956	792592	388433	364903	276826	5404.44	5404.44	27022.2	319788	399167	465887	-	-	-	-	1.21811	0.00814524	0.0367234	-4.76716	down	1.31	0.000388622	2.48297	1.31207	up	1.25855	0.000273483	61.3353	5.93864	up	-	-	-	-	-
Hmgp001902	477.14	315.09	476.132	C23H24O11	[M+H]+	Pectolinarigenin-7-O-glucoside	Flavonoids	Flavones	-	3	147702	172028	160604	465978	530726	464228	194465	153331	213134	247487	185116	162679	256868	268756	207526	-	-	-	-	-	-	-	-	-	-	-	-	-	-	1.24487	0.00109825	2.45418	1.29524	up	1.21603	0.00221451	3.04149	1.60478	up
Zmzp004111	317.06	302.04	316.058	C16H12O7	[M+H]+	Selagin	Flavonoids	Flavones	-	2	152370	186932	103972	69895.2	154162	92573.1	95318	96775.2	77742.8	11110	11110	11110	98818.3	55549.8	56268.8	-	-	-	-	1.26998	0.00596428	0.123519	-3.01719	down	-	-	-	-	-	1.26757	0.064294	9.4999	3.24791	up	-	-	-	-	-
Zbsp004650	493.13	331.08	492.127	C23H24O12	[M+H]+	Tricin-5-O-Glucoside	Flavonoids	Flavones	32769-00-9	2	203679	246302	298476	818814	517826	733450	846107	685625	353836	254558	308220	223175	350350	360808	537246	-	-	-	-	1.0529	0.123358	0.416825	-1.26248	down	1.12741	0.115711	0.39694	-1.33301	down	1.22355	0.0334029	2.63386	1.39718	up	1.15554	0.0301457	2.76581	1.4677	up
pmb0736	493.13	331.08	492.127	C23H24O12	[M+H]+	Tricin-7-O-Glucoside*	Flavonoids	Flavones	32769-01-0	3	3605.11	18025.5	3605.11	189710	139697	203606	3605.11	3605.11	3605.11	29113.6	3605.11	3605.11	33203.4	70740.2	49319.2	-	-	-	-	-	-	-	-	-	-	-	-	-	-	1.18502	0.00597647	14.674	3.87519	up	1.16265	0.00954355	21.1214	4.40063	up
Lmgp004959	639.19	331.08	638.185	C29H34O16	[M+H]+	Tricin-7-O-neohesperidoside	Flavonoids	Flavones	53766-40-8	3	98363.7	139082	133974	15271.9	8304.14	18663.4	1358.84	1358.84	13705.7	1358.84	6794.18	1358.84	35626.2	33930.2	39018.2	-	-	-	-	-	-	-	-	-	1.24239	0.00691594	22.6154	4.49923	up	1.07408	0.0487573	4.44072	2.15079	up	1.1896	0.0101383	0.113724	-3.13639	down
Zbsn003878	563.15	353.07	564.148	C26H28O14	[M-H]-	Vicenin-3	Flavonoids	Flavones	59914-91-9	3	76461.6	69013.5	58170.4	414060	484673	433273	462157	470180	433273	279428	309746	215172	300117	259996	314528	-	-	-	-	-	-	-	-	-	1.34117	0.000104393	0.149124	-2.74541	down	-	-	-	-	-	1.2177	0.00192258	6.5408	2.70947	up
Cmyp002064	463.12	301.08	462.116	C22H22O11	[M+H]+	Yuanhuanin*	Flavonoids	Flavones	83133-14-6	3	39386.2	21282.2	55607.6	306425	260593	232763	31335.8	45859	91085.6	89513.4	4256.43	4256.43	61091.8	108346	61168.3	-	-	-	-	-	-	-	-	-	-	-	-	-	-	1.08486	0.00356611	8.15884	3.02836	up	1.17481	0.00307616	6.87829	2.78205	up
Zblp004717	625.17	317.07	624.169	C28H32O16	[M+H]+	3'-methoxyquercetin-3-O-L-rhamnosyl(1→2)-glucopyranoside*	Flavonoids	Flavonols	-	1	7.732e+06	5.53639e+06	9.91525e+06	4.28173e+06	3.39789e+06	3.08546e+06	2.42705e+06	2.55674e+06	2.14729e+06	66518.3	102454	98818.3	3.38593e+06	3.71422e+06	3.47566e+06	-	-	-	-	1.26795	0.00258252	0.0375526	-4.73494	down	1.28711	0.0503501	3.25107	1.70091	up	1.28991	0.0102607	40.1996	5.32911	up	1.08476	0.0723687	0.46434	-1.10675	down
Lmjp004941	301.07	286.05	300.063	C16H12O6	[M+H]+	3,5,4'-Trihydroxy-7-methoxyflavone (Rhamnocitrin)*	Flavonoids	Flavonols	569-92-6	3	11093.3	10530.7	14277.4	82590.2	94051.8	82027.8	81473.6	64101.1	71891.8	41503.7	36557.5	35477.7	53122	49307.2	43158.6	C17059	-	C17059	-	-	-	-	-	-	1.33548	0.00489074	0.16509	-2.59868	down	1.27944	0.00193015	2.27825	1.18792	up	1.21706	0.00139188	7.20499	2.849	up
mws0917	329.07	314.04	330.074	C17H14O7	[M-H]-	3,7-Di-O-methylquercetin	Flavonoids	Flavonols	2068-02-2	3	540.087	540.087	540.087	166049	163037	210271	10690.6	9028.07	14375.5	2700.44	6683.8	3695.31	46406.9	52187.1	56567.1	C01265	ko00944,ko01110	C01265	-	1.09713	0.0271277	0.38363	-1.38221	down	1.34107	0.0206491	0.0475231	-4.39523	down	1.28164	0.00721009	41.2367	5.36586	up	1.22316	0.00717715	332.883	8.37887	up
mws0038	313.07	283.02	314.079	C17H14O6	[M-H]-	5,4'-Dihydroxy-3,7-dimethoxyflavone(Kumatakenin)	Flavonoids	Flavonols	3301-49-3	3	2086.81	2086.81	2086.81	44566.5	47862.9	47281	2086.81	2086.81	2086.81	2086.81	2086.81	2086.81	10958.6	10434.1	12369.1	-	-	-	-	-	-	-	-	-	-	-	-	-	-	1.29529	0.000521058	22.3164	4.48003	up	1.22353	0.000521058	22.3164	4.48003	up
Lmmp002963	625.18	317.06	624.169	C28H32O16	[M+H]+	6-C-Methylquercetin-3-O-rutinoside	Flavonoids	Flavonols	-	3	4.80647e+06	6.3206e+06	4.06119e+06	4.87273e+06	3.09696e+06	4272795	1.64901e+06	1.85657e+06	2.06036e+06	56268.8	69395.5	59225.5	3.33209e+06	2.53314e+06	3.39353e+06	-	-	-	-	1.27117	0.00431906	0.0332181	-4.91189	down	1.2932	0.0368071	2.72879	1.44826	up	1.29214	0.0164193	66.2151	6.04909	up	-	-	-	-	-
pmp001311	627.16	303.1	626.148	C27H30O17	[M+H]+	6-Hydroxykaempferol-7,6-O-Diglucoside	Flavonoids	Flavonols	-	3	37981.3	40479.7	62347.6	60317.9	31266.3	61425.6	3613.35	3613.35	3613.35	3613.35	3613.35	3613.35	18066.8	29042.3	29542.2	-	-	-	-	-	-	-	-	-	1.33623	0.030463	12.9896	3.69929	up	1.27698	0.0407731	14.1152	3.81918	up	-	-	-	-	-
pmp001309	465.1	303.1	464.096	C21H20O12	[M+H]+	6-Hydroxykaempferol-7-O-glucoside	Flavonoids	Flavonols	-	3	420352	443342	432663	167185	136296	197393	57542.5	56295.1	119079	11259	11259	11259	127246	211344	246271	-	-	-	-	1.23078	0.0851926	0.145018	-2.78569	down	1.29744	0.00160667	5.56576	2.47658	up	1.29136	0.0125906	14.8288	3.89033	up	1.19393	0.00172532	0.386371	-1.37194	down
Lmjp003295	479.12	317.07	478.111	C22H22O12	[M+H]+	6-Methoxykaempferol-3-O-glucoside*	Flavonoids	Flavonols	63422-27-5	1	1.38486e+06	1.6409e+06	1.79137e+06	1.48012e+06	1.41479e+06	1.51475e+06	766065	650706	429613	10182.7	50333.8	75176.5	722204	641646	1.21237e+06	-	-	-	-	1.16504	0.0252234	0.0734912	-3.76628	down	1.25736	0.00338952	2.60895	1.38347	up	1.23199	1.00874e-05	32.4973	5.02225	up	-	-	-	-	-
Lmdp003808	317.07	302.04	316.058	C16H12O7	[M+H]+	Azaleatin (5-O-Methylquercetin)	Flavonoids	Flavonols	529-51-1	2	223136	220485	146204	125826	96301.5	193136	96292.8	98117.8	97498.2	17567.9	17567.9	17567.9	87839.7	102180	111115	C10022	-	C10022	-	1.27285	4.51527e-05	0.180549	-2.46954	down	1.24813	0.0587715	2.02058	1.01477	up	1.27032	0.0518806	7.8792	2.97805	up	-	-	-	-	-
Lmdp003171	463.12	317.07	462.116	C22H22O11	[M+H]+	Azalein (Azaleatin-3-O-rhamnoside)	Flavonoids	Flavonols	29028-02-2	3	48761.2	56261.2	37742.5	31882	29641.5	33335.8	12856.3	2571.27	30007.2	2571.27	2571.27	2571.27	15013.3	24386.3	20639	-	-	-	-	-	-	-	-	-	-	-	-	-	-	1.29495	0.00136543	12.2973	3.62027	up	-	-	-	-	-
Lmmp001947	481.1	319.05	480.09	C21H20O13	[M+H]+	Gossypetin-3-O-glucoside*	Flavonoids	Flavonols	-	2	110988	140687	149452	376471	328185	360903	210591	91566.8	226249	92354.7	117470	128231	181447	143532	194666	-	-	-	-	-	-	-	-	-	-	-	-	-	-	1.27386	0.000266108	3.15202	1.65628	up	1.19958	0.000338396	2.65641	1.40948	up
Lmmp002796	627.16	319.05	626.148	C27H30O17	[M+H]+	Gossypetin-3-O-rutinoside	Flavonoids	Flavonols	-	3	51217.6	71998.3	54401.1	17604.1	3341.67	6564.83	40009.6	28805.1	17606.8	668.334	668.334	668.334	16004.6	12481.8	24005.8	-	-	-	-	1.26247	0.0489735	0.0232003	-5.42972	down	1.11261	0.0292405	2.05524	1.03931	up	1.20087	0.187821	13.721	3.77831	up	1.10522	0.00472727	0.154887	-2.69071	down
Hmcp001578	641.17	479.11	640.164	C28H32O17	[M+H]+	Isorhamnetin-3,7-O-diglucoside	Flavonoids	Flavonols	6758-51-6	2	89958.2	124863	131048	311509	248373	259178	37533.4	40687.7	40213.4	9488.83	17463.2	13658.2	116823	116837	103748	-	-	CM00846	MetMap109	1.21103	0.00297376	0.342892	-1.54417	down	1.31249	0.0267171	2.92034	1.54614	up	1.28519	0.00509607	20.1688	4.33405	up	1.16756	0.0041659	2.36812	1.24374	up
Lmgp005640	479.12	317.07	478.111	C22H22O12	[M+H]+	Isorhamnetin-3-O-Galactoside; Cacticin	Flavonoids	Flavonols	6743-92-6	3	41061.7	46192.7	25668.7	5133.74	5133.74	5133.74	5133.74	5133.74	5133.74	5133.74	5133.74	5133.74	36389.4	39865.9	39938.4	-	-	CM00834	MetMap109	-	-	-	-	-	1.32475	0.0341539	7.33209	2.87422	up	-	-	-	-	-	1.20387	0.0341539	0.136387	-2.87422	down
Zbpp001992	479.12	317.07	478.111	C22H22O12	[M+H]+	Isorhamnetin-3-O-Glucoside*	Flavonoids	Flavonols	5041-82-7	1	1.71038e+06	1.06039e+06	1.53264e+06	1.54871e+06	1.28362e+06	983055	845188	999421	505108	50340.8	35857.2	78115.3	675495	632907	1.09365e+06	C22589	-	C22589	MetMap109	1.24083	0.0370728	0.0699289	-3.83797	down	-	-	-	-	-	1.27807	0.0171001	23.2202	4.53731	up	-	-	-	-	-
Hmcp002316	449.11	317.06	448.101	C21H20O11	[M+H]+	Isorhamnetin-3-O-arabinoside	Flavonoids	Flavonols	-	3	26497.9	14911.7	32489.7	13253.9	13255.9	9942.93	8420.95	9754.99	4982.44	996.489	996.489	996.489	11782.8	16564.9	14911.7	-	-	CM00832	MetMap109	1.24741	0.0419246	0.129088	-2.95357	down	1.18475	0.0726351	3.19104	1.67403	up	1.29152	0.00965423	12.1937	3.60807	up	-	-	-	-	-
MWSHY0064	625.17	317.07	624.169	C28H32O16	[M+H]+	Isorhamnetin-3-O-neohesperidoside*	Flavonoids	Flavonols	55033-90-4	1	7.26492e+06	4.82455e+06	7.95237e+06	2.62748e+06	3.73498e+06	3.45286e+06	2.38274e+06	3.31052e+06	1.78852e+06	109658	100657	97021.8	2.17453e+06	3.46796e+06	3.89724e+06	-	-	CM00843	MetMap109	1.26454	0.0326165	0.041078	-4.60549	down	1.21702	0.0312052	2.67875	1.42156	up	1.29273	0.0108065	31.9367	4.99714	up	1.08024	0.0566293	0.489742	-1.02991	down
MWSHY0135	625.18	317.08	624.169	C28H32O16	[M+H]+	Isorhamnetin-3-O-rutinoside (Narcissin)*	Flavonoids	Flavonols	604-80-8	1	7.1282e+06	1.0199e+07	6.84553e+06	4.12636e+06	4.01279e+06	7.05507e+06	1.6993e+06	2.78314e+06	3.26592e+06	144406	97524.3	86261.2	5.35998e+06	4.14951e+06	5.8294e+06	-	-	CM00844	MetMap109	1.25693	0.0331645	0.0423562	-4.56128	down	1.24842	0.0228373	3.11972	1.64142	up	1.28549	0.0380457	46.2969	5.53284	up	-	-	-	-	-
Hmcp001589	787.23	317.06	786.222	C34H42O21	[M+H]+	Isorhamnetin-3-O-rutinoside-4'-O-glucoside*	Flavonoids	Flavonols	111393-97-6	1	138288	117398	151523	124879	128891	103409	21490.7	16388.2	18805.7	1294.3	1294.3	6471.51	65540.2	64174.9	111438	-	-	CM00857	MetMap109	1.13527	0.00240378	0.159833	-2.64536	down	1.33832	0.00623628	7.18377	2.84474	up	1.24972	0.00331333	39.4232	5.30097	up	-	-	-	-	-
Lmsp003252	641.17	317.07	640.164	C28H32O17	[M+H]+	Isorhamnetin-3-O-sophoroside	Flavonoids	Flavonols	-	1	209441	235831	242531	455613	408713	371976	30833.4	32234.7	34915.7	6166.68	6166.68	6166.68	175537	174230	239873	-	-	CM00847	MetMap109	1.27167	0.00203699	0.188807	-2.40502	down	1.34401	0.00234179	7.01955	2.81138	up	1.29488	0.0035362	66.827	6.06236	up	-	-	-	-	-
Lmsp003790	787.23	317.07	786.222	C34H42O21	[M+H]+	Isorhamnetin-3-O-sophoroside-7-O-rhamnoside*	Flavonoids	Flavonols	41328-75-0	1	107411	73848.2	110082	143676	115466	108780	21490.7	29549.4	20148.2	1811.4	1811.4	9057.01	73857.4	65809.6	62798.2	-	-	CM00856	MetMap109	1.11839	0.00753915	0.178116	-2.48911	down	1.30642	0.0192421	4.09254	2.033	up	1.2418	0.005976	29.0164	4.8588	up	-	-	-	-	-
Hmcp002207	479.12	317.06	478.111	C22H22O12	[M+H]+	Isorhamnetin-7-O-glucoside (Brassicin)*	Flavonoids	Flavonols	6743-96-0	1	1.03235e+06	1.50251e+06	2.70102e+06	1.49095e+06	859393	1.18797e+06	422600	532071	433208	46859.2	16455.1	55329.8	799145	488202	794172	-	-	CM00835	MetMap109	1.21879	0.00341152	0.0854859	-3.54817	down	1.22202	0.122238	3.77258	1.91555	up	1.26078	0.0242532	29.823	4.89835	up	-	-	-	-	-
Zbjn006482	461.108	299.057	462.116	C22H22O11	[M-H]-	Kaempferide-3-O-glucoside*	Flavonoids	Flavonols	-	3	4881.01	4881.01	4881.01	72661.1	53748.4	97980.1	133344	115569	106403	24405.1	26564.4	24656.7	55743.3	50244.8	43388.4	-	-	-	-	1.26757	0.00679399	0.212842	-2.23215	down	1.34526	0.00481492	0.0412112	-4.60082	down	1.22988	0.0603563	2.96709	1.56905	up	1.21366	0.0319839	15.324	3.93772	up
Xmyp005599	611.16	287.06	610.153	C27H30O16	[M+H]+	Kaempferol-3-O-galactoside-4'-O-glucoside	Flavonoids	Flavonols	-	3	28914.5	21685.3	23525.3	92238.8	79619.6	112982	23536.7	37256.2	47387	75486.3	77219.5	64936.3	34626.7	68174.5	70569.1	-	-	-	-	1.10261	0.0174682	2.01185	1.00853	up	-	-	-	-	-	-	-	-	-	-	1.20035	0.0150888	3.8427	1.94212	up
MWSslk254	595.17	287.06	594.159	C27H30O15	[M+H]+	Kaempferol-3-O-glucorhamnoside*	Flavonoids	Flavonols	40437-72-7	1	1.37613e+06	1.48314e+06	1.35494e+06	661798	618844	661886	241919	296261	230605	39270.7	48624.7	33666.7	515705	570011	669476	-	-	-	-	1.26037	0.0066783	0.158122	-2.66089	down	1.34037	0.000135101	5.48165	2.45461	up	1.29152	0.000202575	15.9797	3.99817	up	1.2185	0.00101713	0.460947	-1.11733	down
MWSHY0136	449.11	287.06	448.101	C21H20O11	[M+H]+	Kaempferol-3-O-glucoside (Astragalin)*	Flavonoids	Flavonols	480-10-4	3	215683	174831	289512	192021	366242	372312	104683	126857	128109	52333.2	44865.7	8310.42	220477	220504	173535	C12249	ko00944,ko01110	C12249	-	-	-	-	-	-	-	-	-	-	-	1.14833	0.0374762	8.81984	3.14075	up	-	-	-	-	-
Lmsp004670	595.17	287.06	594.159	C27H30O15	[M+H]+	Kaempferol-3-O-glucoside-7-O-rhamnoside*	Flavonoids	Flavonols	2392-95-2	1	1.26564e+06	1.29587e+06	1.3569e+06	748036	697604	690011	193635	249386	215607	41266.8	41145.7	18761.2	540083	611261	585089	-	-	-	-	1.22503	0.00248914	0.153613	-2.70263	down	1.34154	2.49175e-05	5.94935	2.57273	up	1.27742	0.000134492	21.1088	4.39977	up	-	-	-	-	-
MWSHY0061	595.16	287.06	594.159	C27H30O15	[M+H]+	Kaempferol-3-O-neohesperidoside*	Flavonoids	Flavonols	32602-81-6	1	1.19251e+06	1.50939e+06	1.66336e+06	588683	519456	553136	189947	215636	189361	33765.8	41266.8	31886.2	382562	543761	620719	-	-	-	-	1.26624	0.00122572	0.179712	-2.47624	down	1.33849	0.0117019	7.33725	2.87524	up	1.29289	0.0012256	15.5377	3.9577	up	1.19497	0.0210278	0.380568	-1.39378	down
pme1605	593.15	285.04	594.159	C27H30O15	[M-H]-	Kaempferol-3-O-robinobioside(Biorobin)*	Flavonoids	Flavonols	17297-56-2	2	1.40087e+06	1.09369e+06	1.62229e+06	604007	574563	577746	219328	216554	193103	40218.3	21632.3	23206.8	449459	537582	620056	-	-	-	-	1.2487	0.000118831	0.135229	-2.88652	down	1.33495	0.0167084	6.54522	2.71044	up	1.28502	5.31694e-06	20.6486	4.36797	up	1.17906	0.0354838	0.426616	-1.22899	down
Lmsn002815	593.15	285.04	594.159	C27H30O15	[M-H]-	Kaempferol-3-O-rutinoside(Nicotiflorin)*	Flavonoids	Flavonols	17650-84-9	2	153459	202822	197748	130072	94589.8	91459.3	49548.4	26413.4	32523.9	1546.35	7731.77	1546.35	80499.7	61945.7	74532.4	C21833	ko00944,ko01110	C21833	-	1.16581	0.0336286	0.0997779	-3.32514	down	1.30693	0.00447656	5.10694	2.35246	up	1.24127	0.0126727	29.2043	4.86811	up	-	-	-	-	-
Xmyp005654	449.11	287.06	448.101	C21H20O11	[M+H]+	Kaempferol-4'-O-glucoside*	Flavonoids	Flavonols	-	3	386261	322511	240043	230993	208643	203844	60019.3	146101	94050.3	51794.2	76622.2	76763.2	173310	253199	129404	-	-	-	-	-	-	-	-	-	1.21044	0.0184693	3.16092	1.66035	up	1.26059	0.000243364	3.13618	1.64901	up	-	-	-	-	-
mws0089	447.09	285.04	448.101	C21H20O11	[M-H]-	Kaempferol-7-O-glucoside	Flavonoids	Flavonols	16290-07-6	3	10453.5	13803.9	11834.3	78179.4	73593.2	79082	2090.69	2090.69	2090.69	2090.69	2090.69	2090.69	45991.7	39860.7	28354	-	-	-	-	-	-	-	-	-	1.34077	0.00943063	5.75434	2.52465	up	1.29532	0.000514844	36.8067	5.2019	up	1.21879	3.76597e-05	6.39633	2.67724	up
HJAP005	495.11	333.07	494.106	C22H22O13	[M+H]+	Laricitrin-3-O-glucoside	Flavonoids	Flavonols	39986-90-8	3	2092.99	31677.1	2092.99	57376.6	92112.9	93860.9	27587.2	2092.99	2092.99	36202.9	10465	25311.4	40941.6	19569.1	29352.5	-	-	CM00824	MetMap109	-	-	-	-	-	-	-	-	-	-	1.10527	0.0214278	3.38084	1.75738	up	1.01395	0.0118634	6.78555	2.76247	up
Hmcp002187	509.13	347.07	508.122	C23H24O13	[M+H]+	Limocitrin-3-O-galactoside*	Flavonoids	Flavonols	-	3	56679.1	81257.1	62783.6	49934.4	6293.07	6293.07	6293.07	35265.7	6293.07	46605.8	6293.07	6293.07	37198.1	39627.5	31465.3	-	-	-	-	-	-	-	-	-	1.12518	0.0158415	4.19461	2.06854	up	-	-	-	-	-	-	-	-	-	-
pme3514	301.04	151	302.043	C15H10O7	[M-H]-	Morin*	Flavonoids	Flavonols	480-16-0	3	1821.12	1821.12	1821.12	33991.2	34923.4	47554	21489.9	26574.2	23805.6	10631.7	9105.6	11949.8	15960.2	20814.7	14002.3	C10105	-	C10105	-	1.23669	0.00351033	0.440896	-1.18149	down	1.34492	0.0043791	0.0760176	-3.71752	down	1.26888	0.020152	3.67559	1.87797	up	1.22054	0.0136866	21.3181	4.41401	up
Lmdp002969	481.1	319.06	480.09	C21H20O13	[M+H]+	Myricetin-3-O-galactoside*	Flavonoids	Flavonols	15648-86-9	2	166521	145037	159194	519225	388671	354918	129023	174090	195301	169620	116033	110836	260444	171990	181738	-	-	CM00807	MetMap109	-	-	-	-	-	-	-	-	-	-	1.23944	0.0186794	3.18499	1.67129	up	1.18772	0.0324581	2.68255	1.4236	up
Zmdp003457	627.16	319.05	626.148	C27H30O17	[M+H]+	Myricetin-3-O-galactoside-3'-O-rhamnoside*	Flavonoids	Flavonols	-	3	72020.9	71998.3	41603.1	25601.6	8254.02	4808.85	28032	30404.8	56000.8	961.77	961.77	961.77	23085.2	24005.8	28805.1	-	-	CM00816	MetMap109	1.26376	0.0533814	0.0252129	-5.30969	down	-	-	-	-	-	1.194	0.204965	13.4005	3.74421	up	1.05383	0.0210301	0.208296	-2.26329	down
Lmsp003729	627.16	319.05	626.148	C27H30O17	[M+H]+	Myricetin-3-O-rutinoside*	Flavonoids	Flavonols	-	3	70420.6	48002.1	51201.6	35198.6	3201.42	3201.42	24009.6	48002.1	27205.3	3201.42	3201.42	3201.42	27201.1	16007.1	35204.1	-	-	-	-	1.25134	0.0579493	0.0968005	-3.36884	down	-	-	-	-	-	-	-	-	-	-	-	-	-	-	-
Lmpp003465	481.1	319.04	480.09	C21H20O13	[M+H]+	Myricetin-3-O-β-D-glucoside*	Flavonoids	Flavonols	19833-12-6	2	63469.7	82984.9	76983.8	227345	236275	209555	92818.2	148144	60141.1	46893.4	62609.3	69722.5	101243	123754	191113	-	-	CM00806	MetMap109	-	-	-	-	-	-	-	-	-	-	1.2735	0.000106343	3.75603	1.90921	up	1.20882	0.000181284	3.0128	1.5911	up
Lacn005311	533.17	371.11	534.174	C26H30O12	[M-H]-	Phellatin	Flavonoids	Flavonols	-	2	47960.8	38628	71327	151324	141965	140468	74259.5	74180.4	69484.9	200664	171447	207065	97234	94186.2	128247	-	-	-	-	1.26275	0.00723557	2.65769	1.41017	up	-	-	-	-	-	-	-	-	-	-	1.15633	0.00602643	2.74676	1.45773	up
Lmfp003403	481.1	319.05	480.09	C21H20O13	[M+H]+	Quercetagetin-7-O-glucoside(Quercetagitrin)*	Flavonoids	Flavonols	548-75-4	2	86033.7	116195	111098	383895	377466	329299	74625.3	79925.3	77290.3	101655	106378	121339	189821	196875	203330	-	-	-	-	-	-	-	-	-	-	-	-	-	-	1.28596	0.00208326	3.31133	1.72741	up	1.20687	0.000817968	3.4809	1.79946	up
MWSHY0151	319.04	273.04	318.038	C15H10O8	[M+H]+	Quercetagetin; 3,3',4',5,6,7-Hexahydroxyflavone	Flavonoids	Flavonols	90-18-6	3	12755.6	14977.5	20721.8	12757.6	25497.6	11160.6	2232.11	2232.11	11160.6	27628.5	31869.6	22315.1	14346.6	16479.8	19128.6	C10122	-	C10122	-	1.11114	0.0056602	5.23611	2.3885	up	1.06066	0.0479289	3.10116	1.63281	up	-	-	-	-	-	-	-	-	-	-
Zmcp002666	627.14	303.05	626.148	C27H30O17	[M+H]+	Quercetin-3,7-Di-O-glucoside*	Flavonoids	Flavonols	6892-74-6	3	30642.9	30635.9	42662.3	37206.9	44093.2	26260.9	3574.05	3574.05	3574.05	3574.05	3574.05	3574.05	17870.3	39385.9	24575.6	-	-	-	-	-	-	-	-	-	1.3399	0.0162305	9.69405	3.2771	up	1.28389	0.0249085	10.0317	3.32649	up	-	-	-	-	-
Lmmp003091	611.16	303.05	610.153	C27H30O16	[M+H]+	Quercetin-3-O-(4''-O-glucosyl)rhamnoside	Flavonoids	Flavonols	59262-54-3	1	3.69205e+06	4.6459e+06	5.45266e+06	890065	786284	802229	401120	425749	432786	28158.6	35185.6	45757.6	1.27704e+06	1.14864e+06	1.44591e+06	C17563	-	C17563	-	1.26459	4.38589e-05	0.0866124	-3.52928	down	1.34002	0.0144919	10.9479	3.45259	up	1.28975	0.00132501	22.718	4.50577	up	1.21167	0.0174077	0.179729	-2.4761	down
Hmlp003068	627.15	303.05	626.148	C27H30O17	[M+H]+	Quercetin-3-O-(4''-glucosyl)glucoside; Meratin*	Flavonoids	Flavonols	27215-04-9	3	49240.9	26260.9	34178.3	40214.9	36379.2	35742.3	3127.52	3127.52	3127.52	3127.52	3127.52	3127.52	15637.6	25363.8	24862.2	-	-	-	-	-	-	-	-	-	1.33148	0.0383194	11.6898	3.54718	up	1.29482	0.00165272	11.9729	3.5817	up	-	-	-	-	-
Lmfp002421	773.21	303.05	772.206	C33H40O21	[M+H]+	Quercetin-3-O-[rhamnosyl(1→2)glucosyl]-5-O-glucoside	Flavonoids	Flavonols	-	3	14232.9	26260.9	16415.3	17514.9	6779.27	6573.44	1091.56	1091.56	1091.56	1091.56	1091.56	1091.56	5457.79	6708.93	5653.03	-	-	-	-	-	-	-	-	-	1.33507	0.0402545	17.3786	4.11924	up	1.23996	0.125852	9.42617	3.23667	up	-	-	-	-	-
Lmdp003286	465.1	303.06	464.096	C21H20O12	[M+H]+	Quercetin-3-O-alloside; Isohyperoside*	Flavonoids	Flavonols	35589-21-0	3	133648	207744	235857	441156	429605	369386	109656	107698	174378	164917	123955	143777	187976	203588	208164	-	-	-	-	-	-	-	-	-	-	-	-	-	-	1.27312	0.00163687	2.8664	1.51924	up	1.11303	0.0055779	2.14837	1.10325	up
MWSHY0113	465.1	303.06	464.096	C21H20O12	[M+H]+	Quercetin-3-O-galactoside (Hyperin)*	Flavonoids	Flavonols	482-36-0	3	168862	150764	245272	438439	451947	343136	127528	105740	41484.1	110651	120782	175957	245267	251712	267304	C10073	-	C10073	-	-	-	-	-	-	-	-	-	-	-	1.24111	0.00475335	3.02787	1.5983	up	1.12492	0.00821044	2.18362	1.12672	up
MWSHY0046	465.1	303.05	464.096	C21H20O12	[M+H]+	Quercetin-3-O-glucoside (Isoquercitrin)*	Flavonoids	Flavonols	482-35-9	3	115805	162283	190160	504919	517229	400127	135174	123882	97225.2	162038	138626	123761	331931	228696	281503	C05623	ko00944,ko01100,ko01110	C05623	-	-	-	-	-	-	-	-	-	-	-	1.27335	0.00790105	3.35106	1.74462	up	1.17308	0.00399943	3.03744	1.60286	up
Lmsp004166	611.16	303.05	610.153	C27H30O16	[M+H]+	Quercetin-3-O-glucoside-7-O-rhamnoside*	Flavonoids	Flavonols	-	1	4.37982e+06	4.75799e+06	3.41152e+06	1.23307e+06	839054	758247	390564	547137	339546	28158.6	36944.3	63352.6	1.23131e+06	1.23131e+06	1.18734e+06	-	-	-	-	1.23857	0.0229856	0.100572	-3.3137	down	1.33152	0.00983785	9.82529	3.2965	up	1.27477	0.0250081	22.0339	4.46165	up	1.19019	0.00842243	0.22554	-2.14855	down
Lmjp002461	611.16	303.05	610.153	C27H30O16	[M+H]+	Quercetin-3-O-neohesperidoside*	Flavonoids	Flavonols	29662-79-1	1	3.97909e+06	4.76656e+06	4.24822e+06	1.14512e+06	1.03782e+06	884913	327231	499638	309639	31677.1	33426.8	42238.6	1.40369e+06	1.00792e+06	1.39842e+06	-	-	-	-	1.25894	0.0295231	0.0944494	-3.40431	down	1.3352	0.00203479	11.4332	3.51515	up	1.29221	0.00572978	28.5801	4.83694	up	1.21377	0.00239738	0.2361	-2.08253	down
pmn001583	609.15	300.03	610.153	C27H30O16	[M-H]-	Quercetin-3-O-robinobioside	Flavonoids	Flavonols	52525-35-6	1	2.8988e+06	2.29811e+06	2.69964e+06	573186	570028	639403	260214	301598	235280	14218.2	26852.5	9481.97	1.05304e+06	968441	903197	-	-	-	-	1.2437	0.003795	0.0634213	-3.97889	down	1.34138	0.00509597	9.90668	3.3084	up	1.27783	0.000947962	35.2626	5.14007	up	1.21699	0.00671614	0.225746	-2.14723	down
MWSHY0067	611.16	303.05	610.153	C27H30O16	[M+H]+	Quercetin-3-O-rutinoside (Rutin)*	Flavonoids	Flavonols	153-18-4	1	3.76462e+06	4.85669e+06	4.7529e+06	1.05541e+06	925245	768803	380009	543619	460934	38714.1	58049.3	28162.6	1.30695e+06	1.15919e+06	1.93828e+06	C05625	ko00944,ko01100,ko01110	C05625	-	1.25036	0.0104284	0.0902278	-3.47028	down	1.33742	0.00669647	9.65953	3.27195	up	1.28182	0.00829196	22.0087	4.46	up	1.20898	0.00696661	0.205579	-2.28223	down
mws0856	463.09	301.04	464.096	C21H20O12	[M-H]-	Quercetin-4'-O-glucoside (Spiraeoside)	Flavonoids	Flavonols	20229-56-5	2	70998.8	55566.3	55575.3	114210	145133	148236	11113.3	11113.3	11113.3	11113.3	11113.3	11113.3	58652.8	55566.3	55572.2	-	-	-	-	-	-	-	-	-	1.34027	0.0105798	5.46316	2.44973	up	1.29257	0.00749642	12.225	3.61176	up	1.17473	0.00955324	2.23772	1.16203	up
Smgp004575	465.1	303.05	464.096	C21H20O12	[M+H]+	Quercetin-5-O-β-D-glucoside*	Flavonoids	Flavonols	-	3	162259	176070	210060	552930	469138	369386	217522	40628.5	76330.8	99590.8	168792	176662	240741	189885	209361	-	-	-	-	-	-	-	-	-	-	-	-	-	-	1.21173	0.0146451	3.12655	1.64457	up	1.17182	0.0271752	2.53735	1.34332	up
Zbsp004301	611.16	303.05	610.153	C27H30O16	[M+H]+	Quercetin-7-O-rutinoside*	Flavonoids	Flavonols	147714-62-3	1	3.02069e+06	5.14666e+06	5.51888e+06	752863	846090	566489	358898	492601	283250	42232.6	42220.6	38719.6	1.42304e+06	1.16975e+06	1.58135e+06	-	-	-	-	1.2591	0.031363	0.108546	-3.20362	down	1.32008	0.0322189	12.061	3.59228	up	1.29061	0.0142522	17.5805	4.13591	up	1.18799	0.0374	0.15822	-2.65999	down
Zmsp003339	787.23	317.07	786.222	C34H42O21	[M+H]+	Rhamnocitrin-3-O-(4''-O-glucosyl)glucoside-4'-O-glucoside	Flavonoids	Flavonols	-	1	148753	144720	132661	138033	214413	79237.9	23213.2	28153.4	21490.7	4298.15	4298.15	4298.15	83256.1	71180.9	77733.4	-	-	-	-	1.2674	0.00983256	0.176982	-2.49832	down	1.34002	0.000408886	5.84889	2.54816	up	1.2774	0.0703839	33.4784	5.06516	up	-	-	-	-	-
Lahp004712	639.19	331.08	638.185	C29H34O16	[M+H]+	Rhamnosyl-rhamnanthin-3-O-β-D-glucoside	Flavonoids	Flavonols	-	3	76318.9	108554	125502	11880.4	20367.5	10184.7	5098.93	10184.7	10196.7	1019.79	1019.79	1019.79	25450.2	39018.2	39018.2	-	-	-	-	1.24238	0.0478986	0.120068	-3.05808	down	1.31567	0.0210873	12.181	3.60656	up	1.27852	0.053059	13.8698	3.79387	up	1.18571	0.0210479	0.136714	-2.87077	down
Lmmp002463	625.18	317.07	624.169	C28H32O16	[M+H]+	Sexangularetin-3-O-glucoside-7-O-rhamnoside*	Flavonoids	Flavonols	-	1	6.51694e+06	5.06055e+06	9.09062e+06	5.47592e+06	3.75602e+06	3.45511e+06	3.40106e+06	2.37287e+06	1.8802e+06	120443	44942	102411	2.84665e+06	4.44106e+06	4.06661e+06	-	-	-	-	1.24642	0.0312728	0.0349872	-4.83703	down	1.21049	0.052201	2.70026	1.4331	up	1.2767	0.0222295	47.3757	5.56608	up	-	-	-	-	-
HJAP006	509.13	347.08	508.122	C23H24O13	[M+H]+	Syringetin-7-O-glucoside*	Flavonoids	Flavonols	-	3	73861.1	51713.1	42474.8	24993.7	3844.54	3844.54	53657.7	19222.7	35089.8	3844.54	3844.54	48088.4	31885.1	40102.2	38782.3	-	-	CM00827	MetMap109	-	-	-	-	-	-	-	-	-	-	-	-	-	-	-	1.03178	0.0206657	0.194484	-2.36228	down
Lmcp003402	479.12	317.06	478.111	C22H22O12	[M+H]+	Tamarixetin-3-O-glucoside (Tamarixin)	Flavonoids	Flavonols	27542-39-8	2	159768	243003	344990	558560	341006	567323	88453.4	92828.2	33740.2	88541.3	55962.9	91855.7	238791	243353	232263	-	-	-	-	-	-	-	-	-	1.14664	0.0668187	3.47761	1.7981	up	1.25576	0.0286336	6.20616	2.6337	up	-	-	-	-	-
HJN051	623.16	315.05	624.169	C28H32O16	[M-H]-	Tamarixetin-3-O-rutinoside	Flavonoids	Flavonols	-	1	1.7957e+06	1.76876e+06	1.38457e+06	1.13052e+06	806538	859522	586041	565426	602571	32779.5	28041.5	20296.8	633576	762942	942454	-	-	-	-	1.26746	9.82727e-05	0.0462463	-4.43452	down	1.32822	0.0147198	2.82151	1.49647	up	1.28923	0.011982	34.4755	5.1075	up	-	-	-	-	-
Lazp007726	315.09	300.06	314.079	C17H14O6	[M+H]+	Tupichinol E	Flavonoids	Flavonols	-	3	1866.39	1866.39	1866.39	29513	27737	32809.9	1866.39	1866.39	1866.39	1866.39	1866.39	1866.39	10711.3	11424.8	9331.96	-	-	-	-	-	-	-	-	-	-	-	-	-	-	1.29463	0.00277512	16.0845	4.0076	up	1.22289	0.00277512	16.0845	4.0076	up
Zmcn004206	771.18	609.14	772.185	C36H36O19	[M-H]-	kaempferol-3-caffeoyldiglucoside	Flavonoids	Flavonols	-	3	41731	44899.5	35562.7	39126	71120.7	58760.4	46407.4	22576.5	51024.9	32478.4	21656.4	15054	27840.4	51035.9	44836.7	-	-	-	-	-	-	-	-	-	-	-	-	-	-	1.10099	0.0497323	2.4427	1.28847	up	-	-	-	-	-
mws1422	275.09	107.05	274.084	C15H14O5	[M+H]+	Epiafzelechin	Flavonoids	Flavanols	24808-04-6	2	17598.1	21121.6	26391.8	323667	381714	378249	200565	193528	133714	3519.61	26391.8	3519.61	123141	135454	195260	C12128	ko00941,ko01110	C12128	-	1.17243	0.00942	0.0633395	-3.98075	down	1.3281	0.0172481	0.123362	-3.01903	down	1.22631	0.000865525	32.4139	5.01854	up	1.21861	0.00263686	16.6427	4.05682	up
MWSslk148	611.16	303.06	664.185	C27H36O19	[M-3H2O+H]+	Rutin Trihydrate	Flavonoids	Flavanols	207671-50-9	3	2.71804e+06	2.13629e+06	2.16855e+06	698710	529427	595652	233606	206097	330099	12239.5	22718.2	24465	780584	892472	1.09984e+06	-	-	-	-	1.24799	0.0233368	0.0771921	-3.6954	down	1.33254	0.00641345	9.12296	3.1895	up	1.28358	0.00668092	30.6918	4.93978	up	1.20701	0.00825772	0.259693	-1.94512	down
Qacp005275	435.13	273.08	434.121	C21H22O10	[M+H]+	3-Hydroxy-1,2-dimethoxyxanthone-glucoside*	Others	Xanthone	-	2	44110.9	31934.4	45616.6	57778.6	47136.9	89733.4	95800.6	68431.6	59298.9	31939.6	34986.4	25853.4	54747.1	53217.9	57788.1	-	-	-	-	1.18684	0.0508162	0.415062	-1.2686	down	-	-	-	-	-	1.11621	0.111893	2.09798	1.069	up	-	-	-	-	-
Qaxp004184	595.17	287.06	594.159	C27H30O15	[M+H]+	7-Hydroxy-1-methoxy-2,3-methylenedi-oxyxanthone-glucose-rhamnoside	Others	Xanthone	-	3	1.30762e+06	1.36126e+06	1.33894e+06	493070	813870	603761	177637	322511	307470	31890.5	28140	46886.2	493202	585011	637596	-	-	-	-	1.23657	0.0349187	0.132385	-2.91719	down	1.31084	0.000706825	4.96251	2.31107	up	1.2816	0.0232721	17.8709	4.15954	up	1.14312	0.0156168	0.476743	-1.06871	down
Wbtp005510	315.09	315.08	314.079	C17H14O6	[M+H]+	Methyl 8-hydroxy-2-methoxy-6-methyl-9-oxoxanthene-1-carboxylate	Others	Xanthone	-	2	3905.07	3905.07	3905.07	19525.3	53304.5	32541.5	48007.2	38954.2	33514	31158.3	25966.6	22781	32796.8	26034.5	29281.3	-	-	-	-	-	-	-	-	-	1.34099	0.0133232	0.0972415	-3.36228	down	-	-	-	-	-	1.17972	0.0865761	8.99441	3.16903	up
Ladp002110	206.04	160.04	205.037	C10H7NO4	[M+H]+	4-hydroxy-2-oxo-1,2-dihydroquinoline-3-carboxylic acid	Alkaloids	Quinoline alkaloids	73776-24-6	3	52599	38543.6	48152.2	113693	87671.9	82881.2	39933.5	53956.4	74185.7	84790.8	97304.9	104150	76112.3	72259.1	68632.4	-	-	-	-	-	-	-	-	-	-	-	-	-	-	-	-	-	-	-	1.1455	0.0233445	2.04061	1.029	up
Wasn002329	366.08	160.04	367.09	C16H17NO9	[M-H]-	Xanthurenic Acid 8-O-Glucoside	Alkaloids	Quinoline alkaloids	97451-32-6	1	232238	279430	218551	495787	488552	572991	390957	378797	365734	464178	422261	433125	412159	392633	393047	-	-	-	-	-	-	-	-	-	-	-	-	-	-	-	-	-	-	-	1.19067	0.00184431	2.13269	1.09267	up
Zahn005590	359.15	329.14	360.157	C20H24O6	[M-H]-	(7'S,8R,8'R)-3,5'-dimethoxy-3',4,9'-trihydroxy-7',9-epoxy-8,8'-lignan	Lignans and Coumarins	Lignans	-	3	23636	19473.5	12907.7	2259.86	2259.86	2259.86	19338.2	13982.5	25783.7	2259.86	2259.86	2259.86	12897.2	11299.3	11833	-	-	-	-	1.25576	0.0361945	0.114705	-3.124	down	-	-	-	-	-	-	-	-	-	-	1.20624	0.0343473	0.121026	-3.04661	down
HX1356	401.16	217.09	400.152	C22H24O7	[M+H]+	(7R,8S)-9-acetyl-dehydrodiconiferyl alcohol	Lignans and Coumarins	Lignans	-	1	248048	260769	188780	575830	529527	529527	97609.6	158385	233573	334410	369610	353554	313512	284765	318360	-	-	-	-	1.08591	0.033699	2.16022	1.11118	up	-	-	-	-	-	-	-	-	-	-	1.18922	0.000590338	2.34359	1.22872	up
pmn001375	535.18	373.13	536.189	C26H32O12	[M-H]-	1-Hydroxypinoresinol-1-O-Glucoside	Lignans and Coumarins	Lignans	81495-71-8	1	158964	140307	103424	176161	141965	111141	57118.8	72530.3	81063.1	37305	45209	47850	100321	96660.1	80993.8	-	-	-	-	-	-	-	-	-	-	-	-	-	-	1.25359	0.0307725	3.29283	1.71933	up	-	-	-	-	-
Zmcn003729	535.18	373.13	536.189	C26H32O12	[M-H]-	1-Hydroxypinoresinol-4'-O-Glucoside	Lignans and Coumarins	Lignans	-	3	130940	252176	179144	386559	244777	284406	103743	142543	207430	61726.2	97342.3	52451.2	210546	170703	140792	-	-	-	-	1.03407	0.0997573	0.466193	-1.101	down	-	-	-	-	-	1.23783	0.0223126	4.32934	2.11415	up	-	-	-	-	-
Lmmn002260	551.21	389.17	552.221	C27H36O12	[M-H]-	5'-Methoxyisolariciresinol-9'-O-glucoside	Lignans and Coumarins	Lignans	-	3	1.10856e+06	871011	1.15935e+06	1.44895e+06	2.42598e+06	1.87109e+06	916662	924640	965133	658070	573705	628090	1.10814e+06	1.15874e+06	966789	-	-	-	-	-	-	-	-	-	-	-	-	-	-	1.24806	0.0435957	3.08948	1.62736	up	-	-	-	-	-
Cmsp003083	521.2	131.05	520.194	C26H32O11	[M+H]+	Dehydrodiconiferyl alcohol-4-O-glucoside*	Lignans and Coumarins	Lignans	107870-88-2	3	2540.14	2540.14	2540.14	38373.9	38369.4	55423.9	35532.2	54003	28424.7	27004	12700.7	21323.9	41215.5	29852.4	31034	-	-	-	-	-	-	-	-	-	1.33354	0.0403717	0.0646018	-3.95228	down	1.09525	0.0321605	2.16566	1.11481	up	1.21903	0.0182344	17.3438	4.11635	up
Lmsp003655	521.2	131.05	520.194	C26H32O11	[M+H]+	Dehydrodiconiferyl alcohol-gamma'-O-glucoside*	Lignans and Coumarins	Lignans	-	3	25586.4	21674.8	24165.5	62528	52576	80998.9	25393	42636.4	39790	36992.9	32502.8	31269.7	24165.5	29852.4	21323.9	-	-	-	-	-	-	-	-	-	-	-	-	-	-	-	-	-	-	-	1.18115	0.0357618	2.74551	1.45708	up
Lcyn000106	551.18	193.05	552.184	C26H32O13	[M-H]-	Dichotomoside A	Lignans and Coumarins	Lignans	-	1	3.51478e+06	3.19518e+06	3.37674e+06	3.69642e+06	5.96296e+06	5.36714e+06	3.50345e+06	3.64233e+06	3.80973e+06	1.88116e+06	1.94304e+06	2.03846e+06	3.14215e+06	3.61168e+06	3.01839e+06	-	-	-	-	-	-	-	-	-	-	-	-	-	-	1.23428	0.045375	2.56309	1.35789	up	-	-	-	-	-
Lcgn000236	683.26	503.19	684.263	C32H44O16	[M-H]-	Dihydrodehydrodiconiferyl alcohol-4,9-di-O-β-D-glucopyranoside	Lignans and Coumarins	Lignans	-	2	60534.1	65312.3	79659.6	102722	127430	101930	27090.6	28679.1	33168.5	27116.1	7905.73	14360.1	62126.8	55755.8	35315.5	-	-	-	-	-	-	-	-	-	1.3078	0.014469	2.31066	1.20831	up	1.21941	0.00134233	6.72476	2.74948	up	-	-	-	-	-
mws1603	741.261	579.207	742.268	C34H46O18	[M-H]-	Eleutheroside E	Lignans and Coumarins	Lignans	39432-56-9	3	654630	811079	657815	1.62785e+06	1.01141e+06	1.14596e+06	495193	539151	631823	1.02078e+06	1.47881e+06	998821	933583	1.061e+06	1.20089e+06	C20786	-	C20786	-	1.18134	0.0520591	2.09968	1.07017	up	-	-	-	-	-	-	-	-	-	-	-	-	-	-	-
MWSHC20189	357.13	151.04	358.142	C20H22O6	[M-H]-	Epipinoresinol*	Lignans and Coumarins	Lignans	24404-50-0	3	39445.9	38389.1	34202.2	29128	22307.7	13412	61980.2	83197.6	58612.1	18113.6	12125.2	8103.3	36369	53489.4	32190.7	-	-	-	-	1.2191	0.0109522	0.188145	-2.41008	down	-	-	-	-	-	-	-	-	-	-	-	-	-	-	-
Lhhp102922	371.15	167.07	370.142	C21H22O6	[M+H]+	Fargesin	Lignans and Coumarins	Lignans	31008-19-2	3	47614.1	38752.4	79829.2	67384.6	92011.6	181324	5681.42	5681.42	5681.42	58412.4	61943.1	51420.4	47903.2	28407.1	72734.5	C16957	-	C16957	-	1.27141	0.00357449	10.0782	3.33317	up	1.32177	0.0576216	9.75083	3.28552	up	-	-	-	-	-	-	-	-	-	-
Lazn002030	481.17	271.1	482.179	C23H30O11	[M-H]-	Guaiacylglycerol-β-Guaiacyl Ether glucoside	Lignans and Coumarins	Lignans	-	1	274579	237626	303913	463092	437678	407932	275231	242701	238669	199893	231552	205992	287568	295812	300883	-	-	-	-	-	-	-	-	-	-	-	-	-	-	1.27883	0.000777542	2.05307	1.03778	up	-	-	-	-	-
Latn003448	447.17	225.09	448.173	C23H28O9	[M-H]-	Iso-agatharesinoside	Lignans and Coumarins	Lignans	-	3	25388.5	29623.7	29650	88933	53884	88838.5	4801.64	4801.64	4801.64	35258.5	24008.2	59291.5	31034	45128.5	55076.5	-	-	-	-	1.23304	0.0792974	8.23039	3.04096	up	1.34411	0.00363667	5.8773	2.55515	up	-	-	-	-	-	1.1533	0.0504049	2.73623	1.45219	up
Lmmn002274	521.2	359.15	522.21	C26H34O11	[M-H]-	Isolariciresinol-9'-O-glucoside*	Lignans and Coumarins	Lignans	63358-12-3	3	95854	85143.2	60293.4	195834	185512	160796	67010.7	60299.9	85114.2	157704	112870	126757	122146	146505	117483	-	-	-	-	-	-	-	-	-	-	-	-	-	-	-	-	-	-	-	1.14904	0.00247622	2.24684	1.1679	up
Lmnp102708	743.28	265.11	742.268	C34H46O18	[M+H]+	Liriodendrin	Lignans and Coumarins	Lignans	-	1	961.77	961.77	961.77	19203.6	19206.6	16007.1	6409.6	12807.6	4808.85	25609.6	11209.6	28805.1	14405.1	9608.1	22406.1	-	-	-	-	-	-	-	-	-	1.29436	0.102146	0.120091	-3.0578	down	-	-	-	-	-	1.22269	0.00382916	18.8601	4.23727	up
Qahn004265	461.18	299.13	462.189	C24H30O9	[M-H]-	Magnolignan A-2-O-glucoside	Lignans and Coumarins	Lignans	1035846-18-4	2	69840.7	81361	102114	292800	348493	291300	78036.2	68382.2	56597.6	109798	135974	52520.8	175047	194142	188103	-	-	-	-	-	-	-	-	-	-	-	-	-	-	1.16581	0.0030736	3.12643	1.64452	up	1.20211	0.00186126	3.68154	1.88031	up
Hmln001931	681.24	357.13	682.247	C32H42O16	[M-H]-	Matairesinol-4,4'-O-diglucoside	Lignans and Coumarins	Lignans	-	2	618109	582151	920978	1.00442e+06	1.14813e+06	1.10504e+06	723069	890217	533121	472932	442022	474401	829943	721875	744699	-	-	-	-	-	-	-	-	-	-	-	-	-	-	1.28796	0.00303982	2.34468	1.22939	up	-	-	-	-	-
Hmln101664	697.24	535.18	698.242	C32H42O17	[M-H]-	Nortrachelogenin-4'-O-gentiobioside	Lignans and Coumarins	Lignans	-	2	63023.9	95222.7	123828	741064	744755	733560	63014.2	71987.9	79350.6	80949.7	92049	61398.7	249119	255520	228303	-	-	-	-	-	-	-	-	-	-	-	-	-	-	1.28834	3.23272e-05	9.46845	3.24313	up	1.20291	0.000507929	7.86804	2.97601	up
Hmln002100	535.18	373.13	536.189	C26H32O12	[M-H]-	Nortrachelogenin-4-O-glucoside	Lignans and Coumarins	Lignans	33464-78-7	1	109119	184827	146433	326849	263222	101811	97280.2	52471.3	101799	52468.2	46281.2	63248.7	179124	188611	111066	-	-	-	-	-	-	-	-	-	-	-	-	-	-	1.13528	0.117937	4.27093	2.09455	up	-	-	-	-	-
pmn001368	699.25	537.2	700.258	C32H44O17	[M-H]-	Olivil-4,4'-Di-O-glucoside	Lignans and Coumarins	Lignans	-	2	9332.37	9332.37	9332.37	80923.4	89523.6	85225.4	46661.9	67437.4	65838.2	62622.6	88925.7	56417.5	92430.7	79786.4	89907.5	-	-	-	-	-	-	-	-	-	1.33545	0.0169282	0.155594	-2.68414	down	-	-	-	-	-	1.22322	0.00106845	9.13209	3.19095	up
mws0097	357.13	151.04	358.142	C20H22O6	[M-H]-	Pinoresinol*	Lignans and Coumarins	Lignans	487-36-5	3	32310.7	44011.2	45600.7	26920.6	8809.97	21228.2	66872.6	63033.7	50528.6	14174.7	12798.5	9387.69	35022.2	31001.7	37987.3	C05366	ko00999,ko01100,ko01110	C05366	-	1.25115	0.00673263	0.201518	-2.31102	down	-	-	-	-	-	-	-	-	-	-	-	-	-	-	-
pmn001370	681.24	519.19	682.247	C32H42O16	[M-H]-	Pinoresinol-4,4'-O-diglucoside	Lignans and Coumarins	Lignans	63902-38-5	1	920978	877867	1.13577e+06	1.17904e+06	1.52307e+06	1.41398e+06	736974	884035	771089	595027	553298	514762	777712	876462	835854	-	-	-	-	-	-	-	-	-	-	-	-	-	-	1.2723	0.0118255	2.47497	1.30741	up	-	-	-	-	-
mws0096	355.12	340.1	356.126	C20H20O6	[M-H]-	Piperitol	Lignans and Coumarins	Lignans	52151-92-5	3	654.718	654.718	654.718	18511.8	14523.7	15226.3	8290.89	7092.62	3273.59	654.718	654.718	654.718	7433.05	5043.12	6798.35	C21954	-	C21954	-	1.23069	0.0666152	0.105276	-3.24775	down	1.30167	0.0666152	0.105276	-3.24775	down	1.29399	0.00628329	24.5713	4.6189	up	1.22245	0.00628329	24.5713	4.6189	up
MWSmce499	685.27	523.22	686.279	C32H46O16	[M-H]-	Secoisolariciresinol diglucoside	Lignans and Coumarins	Lignans	158932-33-3	2	51362.2	32394.3	43137	69545.5	120046	73758.7	64692.3	62780.7	71829.3	72455	81641.2	80153	83269.9	78478.2	44814.3	-	-	-	-	-	-	-	-	-	-	-	-	-	-	-	-	-	-	-	1.04375	0.0942398	2.07536	1.05336	up
Yamn004825	579.2	339.12	580.216	C28H36O13	[M-H]-	Syringaresinol-4'-O-glucoside	Lignans and Coumarins	Lignans	-	3	134479	117096	176997	235765	216778	262663	185074	178634	148764	48997.2	49051.5	36355.2	167701	134501	137491	-	-	-	-	1.2529	0.00355861	0.262265	-1.9309	down	-	-	-	-	-	1.2838	0.00239704	5.32131	2.41178	up	-	-	-	-	-
Cmqn003939	741.26	501.17	742.268	C34H46O18	[M-H]-	Syringaresinol-4,4'-O-bis-β-D-glucoside; Liriodendrin	Lignans and Coumarins	Lignans	573-44-4	2	31589.5	18957.5	34758.5	44228.5	56862.5	31589.5	7904.47	23694.5	15799.5	12655.5	2359.53	9492.48	25273.5	36332.2	17378.5	-	-	-	-	-	-	-	-	-	-	-	-	-	-	1.11996	0.0251884	5.41387	2.43666	up	-	-	-	-	-
Hmln002161	711.253	387.149	712.258	C33H44O17	[M-H]-	Trachelogenin-4'-O-gentiobioside	Lignans and Coumarins	Lignans	106647-13-6	3	7856.72	28490	17452.3	41162	31666	28497.7	11132.9	15690.9	20582	69790.3	52215.5	56940.7	41141.5	23743.2	23713.2	-	-	-	-	1.22202	0.00504772	3.77479	1.91639	up	-	-	-	-	-	-	-	-	-	-	-	-	-	-	-
Lcgn000239	521.2	491.19	522.21	C26H34O11	[M-H]-	dihydrodehydrodiconiferyl alcohol-9-O-β-D-glucopyranoside	Lignans and Coumarins	Lignans	-	3	51885.4	59745.4	75393.4	50321.4	92757.4	45597.4	26733.4	18855.4	22017.4	11607.4	12587.4	3140.27	34598.9	44025.4	53397.9	-	-	-	-	-	-	-	-	-	1.29202	0.0202916	2.76637	1.468	up	1.16353	0.0645348	6.90235	2.78709	up	-	-	-	-	-
Lcgp000245	493.21	331.15	492.2	C25H32O10	[M+H]+	dihydrodehydrodiconiferyl alcohol-9-O-β-D-xylopyranoside	Lignans and Coumarins	Lignans	-	2	96494.6	117043	109175	419649	399218	605260	356952	325764	354758	199596	219606	172660	223640	165357	261456	-	-	-	-	-	-	-	-	-	1.33854	0.000150366	0.311056	-1.68475	down	1.22549	0.0464305	2.40618	1.26675	up	1.20101	0.0295495	4.41299	2.14175	up
pmp001235	195.14	79.05	194.131	C12H18O2	[M+H]+	Cnidilide	Others	Lactones	-	3	19872.6	14866.2	18525.4	47995.6	37576.5	39187.6	42314.7	39524.3	36076.9	15895.7	28614.8	34692.4	27036.1	30995.4	33349.9	-	-	-	-	-	-	-	-	-	1.30716	0.000909045	0.451714	-1.14652	down	-	-	-	-	-	1.18147	0.00831164	2.34228	1.22791	up
Lmmn006306	293.21	293.21	294.219	C18H30O3	[M-H]-	Machilusolide D	Others	Lactones	-	3	1.41638e+06	1.41955e+06	1.59962e+06	596081	640969	554787	935440	946489	962773	1.6435e+06	976970	989670	971876	1.0966e+06	1.06765e+06	-	-	-	-	-	-	-	-	-	-	-	-	-	-	1.14651	0.108631	0.496334	-1.01062	down	1.2137	0.00161174	0.403972	-1.30767	down
Lmfn002465	499.15	337.09	500.153	C22H28O13	[M-H]-	1,2,4-Trihydroxynaphthalene-1,4-di-glucoside (Lawsoniaside)	Others	Others	116964-02-4	3	25397.6	45588.7	32769.3	235535	262119	202893	19076.4	51677.7	34029.2	131066	90731.4	160017	104081	73107.1	106628	-	-	-	-	1.14092	0.0280818	3.64384	1.86546	up	-	-	-	-	-	-	-	-	-	-	1.2019	0.00371687	6.75189	2.75529	up
Wafn005121	421.21	289.16	422.215	C19H34O10	[M-H]-	1-Octen-3-Ol-3-O-Beta-D-Xylopyranosyl(1→6)-Beta-D-Glucopyranoside	Others	Others	-	3	121615	127297	107977	52485.9	69479.1	57962.1	164981	108256	148910	56817.4	37931.5	49209.6	75007.1	63634.4	100881	C17614	-	C17614	-	1.21086	0.0228688	0.341014	-1.5521	down	-	-	-	-	-	-	-	-	-	-	-	-	-	-	-
Wcsn010224	277.22	277.22	278.225	C18H30O2	[M-H]-	14-hydroxy-2,6,10-trimethylpentadeca-2,5,10-trien-4-one*	Others	Others	-	1	7.7728e+06	7.90544e+06	7.62131e+06	4.0973e+06	3.53487e+06	3.80175e+06	7730532	9.32875e+06	8.84779e+06	3.91545e+06	4.33457e+06	4.29599e+06	6.24928e+06	6.72258e+06	7.11371e+06	-	-	-	-	1.25313	0.00739127	0.48427	-1.04612	down	-	-	-	-	-	-	-	-	-	-	1.21437	0.000233173	0.490736	-1.02698	down
Hasp010605	353.27	261.22	352.261	C21H36O4	[M+H]+	2,3-dihydroxypropyl (9Z,12Z,15Z)-octadeca-9,12,15-trienoate	Others	Others	129828-41-7	1	1.55859e+06	1.54345e+06	1.5776e+06	623573	658209	699276	1.28578e+06	1.19154e+06	1.28453e+06	1.1564e+06	811774	893703	1.04281e+06	1.0749e+06	1.09179e+06	-	-	-	-	-	-	-	-	-	-	-	-	-	-	-	-	-	-	-	1.22008	7.57274e-05	0.423335	-1.24013	down
Wagp002530	177.06	117.03	176.047	C10H8O3	[M+H]+	2-Methoxy-1-benzofuran-5-carbaldehyde	Others	Others	-	1	1.85683e+06	1.80866e+06	2.02543e+06	1.25165e+06	1.39081e+06	1.03203e+06	2.06934e+06	2.35865e+06	2.36061e+06	552926	546072	561742	1.69765e+06	1.4002e+06	1.38575e+06	-	-	-	-	1.27033	0.00313483	0.244637	-2.03129	down	-	-	-	-	-	1.26414	0.0231861	2.21257	1.14572	up	-	-	-	-	-
Wcdn004141	539.21	491.19	540.221	C26H36O12	[M-H]-	2-[3-[4-[1,3-dihydroxy-1-(4-hydroxy-3-methoxyphenyl)propan-2-yl]oxy-3-methoxyphenyl]propoxy]-6-(hydroxymethyl)oxane-3,4,5-triol	Others	Others	-	3	159683	246802	192732	179037	146781	133906	74880.6	62136.6	132265	27433.9	27431.1	23904.6	89217.6	114706	143777	-	-	-	-	1.18438	0.0981525	0.292517	-1.77341	down	1.144	0.0310737	2.22524	1.15396	up	1.28754	0.0105408	5.83632	2.54506	up	-	-	-	-	-
Yaap003029	227.09	167.07	226.084	C11H14O5	[M+H]+	3,4,5-trimethoxyphenyl acetate	Others	Others	17742-46-0	3	480769	441710	508529	1.87274e+06	1.79243e+06	2.15666e+06	433638	471936	429033	1.22525e+06	1.29844e+06	1.31484e+06	834192	1.00204e+06	1.16736e+06	-	-	-	-	1.26968	0.000132389	2.87615	1.52414	up	-	-	-	-	-	-	-	-	-	-	1.21773	0.00460613	4.06835	2.02444	up
Lchp000221	207.06	91.05	206.058	C11H10O4	[M+H]+	3-Ethylidene-7-hydroxy-6-methoxyphthalide	Others	Others	-	1	169917	158036	187274	942186	902203	1.00415e+06	229020	217414	179473	392160	424542	419772	490284	449137	431697	-	-	-	-	-	-	-	-	-	-	-	-	-	-	1.28956	0.00127887	2.30376	1.20399	up	1.22089	0.000689283	5.52871	2.46694	up
Saln003418	407.1	287.06	408.106	C19H20O10	[M-H]-	4-(Beta-D-Glucopyranosyloxy)-2,4',6-Trihydroxybenzophenone	Others	Others	-	3	3228.25	3228.25	3228.25	16141.2	20444.2	22015.9	28308.6	28305.6	36491	28323.6	30504.7	25497.6	36160.9	22311.6	22018.2	-	-	-	-	-	-	-	-	-	1.3427	0.00948772	0.104019	-3.26508	down	-	-	-	-	-	1.21685	0.0113987	6.0509	2.59715	up
Wcsn010254	277.22	277.22	278.225	C18H30O2	[M-H]-	4-[3-(4,8-dimethylnona-3,7-dienyl)-3-methyloxiran-2-yl]butan-2-one*	Others	Others	-	1	5.93381e+06	6.58696e+06	5.97309e+06	2.72641e+06	2.53659e+06	2.44991e+06	6.37547e+06	8.01713e+06	7.52078e+06	3.02915e+06	2.9253e+06	3.09815e+06	4.55228e+06	5.2377e+06	5.89351e+06	-	-	-	-	1.2569	0.0119389	0.413108	-1.27541	down	-	-	-	-	-	-	-	-	-	-	1.21681	0.0012089	0.417053	-1.2617	down
Zahn007990	197.12	153.13	198.126	C11H18O3	[M-H]-	5-hydroxy-3,4-dimethyl-5-pentylfuran-2(5H)-one	Others	Others	-	3	18141.7	19471.7	18608.4	1502.38	1502.38	1502.38	8567.57	11438.1	10391.5	1502.38	1502.38	1502.38	11203	14385.2	7511.92	-	-	-	-	1.26783	0.00931318	0.148276	-2.75365	down	-	-	-	-	-	-	-	-	-	-	1.22352	0.000510391	0.0801673	-3.64084	down
Zasn010433	307.26	307.26	308.272	C20H36O2	[M-H]-	9,12-Octadecadienoic acid,ethyl ester	Others	Others	6114-21-2	1	671986	712792	551728	264000	302897	341422	680993	561737	554105	260175	427488	424676	466675	349597	407280	-	-	-	-	-	-	-	-	-	-	-	-	-	-	-	-	-	-	-	1.17778	0.00918011	0.46905	-1.09219	down
Sazp005604	417.15	191.07	416.147	C22H24O8	[M+H]+	Comazaphilone E	Others	Others	-	3	106460	77428.9	105601	304870	469662	269356	97478.7	64532.9	77420.9	87096.9	126717	59450.1	178635	122576	105573	-	-	-	-	-	-	-	-	-	-	-	-	-	-	1.20023	0.0427473	3.82006	1.9336	up	1.1675	0.0522306	3.60596	1.85038	up
Wasn002508	365.18	203.13	366.189	C16H30O9	[M-H]-	Glucosyl 7-methyl-3-methyleneoctane-1,2,6,7-tetraol	Others	Others	-	3	165614	187084	178073	349546	374964	398354	324321	284343	292459	329279	313254	292921	283794	300955	285154	-	-	-	-	-	-	-	-	-	-	-	-	-	-	-	-	-	-	-	1.21197	0.00155907	2.11553	1.08102	up
Wasn005621	361.19	199.13	362.194	C17H30O8	[M-H]-	Glucosyl 9-hydroxy-3-methyldec-2-enoic acid	Others	Others	-	3	244596	120555	218962	112776	103491	105052	334380	389815	395465	184043	166815	180122	182657	194648	207207	-	-	-	-	1.25574	0.00660418	0.474233	-1.07633	down	-	-	-	-	-	-	-	-	-	-	-	-	-	-	-
Wchn004079	355.11	175.04	356.111	C16H20O9	[M-H]-	Juglanoside D	Others	Others	-	3	2.10041e+06	3.03435e+06	2.35528e+06	1.64503e+06	1.56827e+06	1.49225e+06	1.06209e+06	854412	1.20118e+06	356771	351099	231958	1.5569e+06	1.35898e+06	1.39138e+06	-	-	-	-	1.22391	0.0101417	0.301451	-1.73001	down	1.27588	0.0240766	2.40244	1.2645	up	1.27589	3.24679e-05	5.00681	2.32389	up	-	-	-	-	-
Wcdp000970	121.06	103.05	120.058	C8H8O	[M+H]+	acetophenone	Others	Others	98-86-2	1	680299	584201	585882	974827	931015	1.03817e+06	1.80196e+06	1.65424e+06	1.87002e+06	682671	726216	756170	944720	975063	1.02738e+06	C07113	-	C07113	-	1.26608	0.00163402	0.40649	-1.29871	down	1.33724	0.000568626	0.34741	-1.52529	down	-	-	-	-	-	-	-	-	-	-
Lscp211207	387.2	207.14	386.194	C19H30O8	[M+H]+	staphylionoside D	Others	Others	-	3	62516.1	50609.6	55222.1	330293	267524	262997	47259.2	46150.2	49253.4	83339.9	74420.2	70527.2	107577	115047	105672	-	-	-	-	-	-	-	-	-	-	-	-	-	-	1.28407	0.00884729	3.77075	1.91485	up	1.21554	0.00753497	5.11331	2.35426	up
Wbtn006715	301.04	151	302.043	C15H10O7	[M-H]-	1,2,4,5,8-pentahydroxy-6-methylanthracene-9,10-dione*	Flavonoids	Other Flavonoids	-	3	2775.94	2775.94	2775.94	37435.7	42604.7	38775.7	18734.2	29772.9	19605.6	2775.94	2775.94	2775.94	16653.7	13879.7	17480.9	-	-	-	-	1.26027	0.0301888	0.122265	-3.03191	down	1.33308	0.0301888	0.122265	-3.03191	down	1.29486	0.00176369	14.2674	3.83465	up	1.22314	0.00176369	14.2674	3.83465	up
Yamp001702	534.22	166.09	533.205	C30H31NO8	[M+H]+	1-O-Acetyl-N-desmethylrocaglamide	Flavonoids	Other Flavonoids	-	3	855579	930730	803952	1.90401e+06	2.29934e+06	2.15619e+06	853655	1.15198e+06	1.05433e+06	3.13401e+06	3.07165e+06	2.82106e+06	1.0399e+06	1.61875e+06	1.5386e+06	-	-	-	-	1.2541	0.000111118	2.94994	1.56069	up	-	-	-	-	-	-	-	-	-	-	1.20886	0.00475406	2.45517	1.29583	up
Wbtp005060	465.13	303.05	464.132	C22H24O11	[M+H]+	2,3,5-trimethoxy-1-{[(2s,3r,4s,5s,6r)-3,4,5-trihydroxy-6-(hydroxymethyl)oxan-2-yl]oxy}xanthen-9-one*	Flavonoids	Other Flavonoids	-	2	69553.3	30641.6	41927.9	165835	158431	179399	6128.31	6128.31	6128.31	141912	125267	98716.6	90323.1	85362.9	87872.4	-	-	-	-	1.26969	0.0115862	19.9019	4.31484	up	1.30917	0.0703422	7.73039	2.95054	up	-	-	-	-	-	1.14929	0.00254965	3.54387	1.82533	up
Hmhp006479	317.1	137.06	316.095	C17H16O6	[M+H]+	2-(2,4-dihydroxybenzyl)-6,8-dihydroxy-7-methyl-3,4-dihydronaphthalen-1(2H)-one	Flavonoids	Other Flavonoids	-	1	65692.2	85767.8	160790	417866	385882	566295	261453	293579	306159	142749	232117	194831	219511	252864	279656	-	-	-	-	-	-	-	-	-	1.20659	0.0125044	0.362579	-1.46363	down	1.1957	0.0252531	2.40487	1.26596	up	1.1451	0.0109998	4.38765	2.13345	up
Wtmn002164	579.16	579.16	580.179	C27H32O14	[M-H]-	3,4-dimethoxy-2-[(3,4,5-trihydroxy-6-{[(3,4,5-trihydroxy-6-methyloxan-2-yl)oxy]methyl}oxan-2-yl)oxy]xanthen-9-one	Flavonoids	Other Flavonoids	-	2	7020.34	7020.34	7020.34	46106.7	56439.5	62727.6	7020.34	7020.34	7020.34	82287.7	84276.4	81149	47156.4	35101.7	59134	-	-	-	-	1.27282	0.000146278	11.7617	3.55602	up	-	-	-	-	-	-	-	-	-	-	1.2188	0.0100068	7.84738	2.97221	up
Jmyn006479	329.1	139.04	330.11	C18H18O6	[M-H]-	3,5,7-Trihydroxy-6,8-dimethyl-3-(4'-hydroxybenzyl)-chroman-4-one (Polygonatone C)	Flavonoids	Other Flavonoids	-	1	3.03999e+06	3.91024e+06	4.45046e+06	4.9455e+07	4.77813e+07	4.8472e+07	7.07583e+06	6.85604e+06	7.5552e+06	4.26418e+06	4.33935e+06	5.20712e+06	3.36267e+07	3.58062e+07	3.45476e+07	-	-	-	-	-	-	-	-	-	-	-	-	-	-	1.2934	1.48038e-06	10.5504	3.39923	up	1.21906	3.42782e-07	12.7807	3.67589	up
Lamp008416	303.09	123.05	302.079	C16H14O6	[M+H]+	3-(4-hydroxy)-5,7-dihydroxy-9-hydroxychroman-4-one*	Flavonoids	Other Flavonoids	-	1	22727	27951.2	24022.1	400840	475056	602494	328080	279388	358574	148649	131238	138400	180691	225461	222862	-	-	-	-	1.24904	0.0124945	0.432991	-1.20759	down	1.34268	0.00578858	0.0773262	-3.6929	down	1.27103	0.0259385	3.53439	1.82146	up	1.21863	0.0154187	19.791	4.30677	up
Lamp007045	477.14	315.08	476.132	C23H24O11	[M+H]+	3-(4-hydroxybenzene)-5,7-dihydroxy-6-methoxychroman-4-one glucoside	Flavonoids	Other Flavonoids	-	3	34751.6	35354.6	38334.9	240774	250322	256310	100642	135346	132969	56315.6	54077.7	70691.6	112590	161672	135346	-	-	-	-	1.19832	0.0170624	0.490803	-1.02679	down	1.32853	0.0154857	0.293913	-1.76654	down	1.2861	1.25617e-05	4.12738	2.04523	up	1.22286	0.000226022	6.89228	2.78498	up
Lamp008287	301.11	167.07	300.099	C17H16O5	[M+H]+	3-Hydroxy-9,10-dimethoxypterocarpan	Flavonoids	Other Flavonoids	-	2	5834.48	5834.48	5834.48	62324.5	62854	75692.3	117198	95534.5	146303	34994.1	38788.2	29172.4	46293.2	47236.4	45707.7	-	-	-	-	1.23795	0.0250395	0.286754	-1.80212	down	1.34198	0.0162845	0.0487513	-4.35841	down	-	-	-	-	-	1.22196	0.0050736	11.4761	3.52056	up
Lamp006064	639.19	331.08	638.185	C29H34O16	[M+H]+	3-[(3,4-dihydroxyphenyl)methylidene]-5,7-dihydroxy-6-methoxy-2h-1-benzopyran-4-one glucosyl rhamnoside	Flavonoids	Other Flavonoids	-	3	69535.9	76330.2	89884.9	2449.11	15274.2	5097.42	2449.2	6793.17	6801.19	11619.6	6794.18	10187.7	25994.4	25450.2	15274.2	-	-	-	-	-	-	-	-	-	1.30593	0.00458665	14.6944	3.8772	up	-	-	-	-	-	1.13192	0.00117938	0.0968	-3.36885	down
Lamp007163	447.13	285.07	446.121	C22H22O10	[M+H]+	4'-Demethyleucomin glucoside*	Flavonoids	Other Flavonoids	-	1	70445.9	57440.3	98006.7	527185	584189	603747	548149	485110	575370	442154	306869	392297	379820	413168	356410	-	-	-	-	-	-	-	-	-	1.32874	0.000859661	0.140426	-2.83212	down	-	-	-	-	-	1.20893	0.000303413	7.59263	2.9246	up
Lamp009984	285.07	191.03	284.068	C16H12O5	[M+H]+	4'-Demethyleucomin*	Flavonoids	Other Flavonoids	34818-83-2	1	11647.2	16510.8	12705.4	255498	237989	303722	176529	179664	190750	115071	91448.6	103830	126621	139646	147166	-	-	-	-	-	-	-	-	-	1.34184	0.000191772	0.0747124	-3.74251	down	1.26833	0.00840753	2.56875	1.36107	up	1.21915	0.00580145	19.5091	4.28607	up
Lamp009532	287.09	181.05	286.084	C16H14O5	[M+H]+	4'-demethyl-3,9-dihydroeucomin	Flavonoids	Other Flavonoids	107585-77-3	1	2918.41	2918.41	2918.41	38834.5	39344.6	47870.6	21279.5	14592.1	26221.4	30782.8	36175.3	34246.4	20347.8	21805.8	31365.9	-	-	-	-	-	-	-	-	-	1.32573	0.0340949	0.141002	-2.82621	down	-	-	-	-	-	1.22203	0.00557184	14.3971	3.8477	up
Lamn006359	447.12	285.07	448.137	C22H24O10	[M-H]-	4'-demethyl-3,9-dihydroeucomin glucoside	Flavonoids	Other Flavonoids	-	3	9681.1	9681.1	9681.1	140659	113682	104634	93411.7	85521.7	102369	128259	136395	144052	48405.5	65249.3	102399	-	-	-	-	-	-	-	-	-	1.34505	0.00333294	0.103246	-3.27584	down	-	-	-	-	-	1.22081	0.00954153	12.36	3.6276	up
Hmhn007438	285.08	179.04	286.084	C16H14O5	[M-H]-	5,7-Dihydroxy-3-(4-Hydroxybenzyl)-4-Chromanone	Flavonoids	Other Flavonoids	96911-00-1	1	47009.8	50042.4	112789	1.23971e+06	1.1884e+06	1.45157e+06	519389	429550	648155	955516	854221	1.07298e+06	641515	736785	687470	-	-	-	-	-	-	-	-	-	1.29316	0.0115771	0.131389	-2.92808	down	-	-	-	-	-	1.20178	0.00262474	18.4887	4.20857	up
Zjhp090618	331.12	137.06	330.11	C18H18O6	[M+H]+	5,7-Dihydroxy-6,8-dimethyl-3-(2',4'-hydroxybenzyl)chroman-4-One*	Flavonoids	Other Flavonoids	-	1	627195	794343	924276	3.20964e+07	3.2467e+07	3.21244e+07	1.86244e+06	1.83958e+06	2.1033e+06	1.01409e+06	1.02476e+06	1.1408e+06	1.19573e+07	1.33446e+07	1.41037e+07	-	-	-	-	-	-	-	-	-	1.30243	0.000666305	0.40408	-1.30729	down	1.29506	1.82001e-06	30.4083	4.9264	up	1.22149	1.3572e-08	41.2172	5.36517	up
Jmyp005575	345.13	137.06	344.126	C19H20O6	[M+H]+	5,7-Dihydroxy-6,8-dimethyl-3-(3'-hydroxy-4'-methoxybenzyl)-chroma4-one*	Flavonoids	Other Flavonoids	-	1	327887	540540	667859	1.36495e+07	1.57602e+07	1.19397e+07	595859	641796	655921	223160	247405	286948	3.73004e+06	4.0817e+06	4.23568e+06	-	-	-	-	1.25487	0.000129121	0.400043	-1.32177	down	-	-	-	-	-	1.29343	0.00659053	54.5857	5.77045	up	1.21268	0.00651853	26.9151	4.75035	up
Jmyn006493	313.11	207.06	314.115	C18H18O5	[M-H]-	5,7-Dihydroxy-6,8-dimethyl-3-(4'-hydroxybenzyl)-chromone-4-one	Flavonoids	Other Flavonoids	-	1	1.62595e+07	1.93425e+07	2.20312e+07	4.27105e+07	4.29271e+07	4.72662e+07	5.15141e+07	5.16272e+07	5.27139e+07	3.06642e+07	3.13335e+07	2.95087e+07	3.88576e+07	4.08832e+07	4.09392e+07	-	-	-	-	-	-	-	-	-	1.32624	0.00168827	0.369787	-1.43523	down	-	-	-	-	-	1.19434	0.000383683	2.30603	1.20541	up
Zjhn090628	315.09	125.02	316.095	C17H16O6	[M-H]-	5,7-Dihydroxy-8-methyl-3-(2',4'-dihydroxybenzyl)-chroman-4-one	Flavonoids	Other Flavonoids	-	1	200458	251799	384907	1.08477e+06	990193	1.40424e+06	640111	757760	769337	395047	644736	504699	661189	674651	712207	-	-	-	-	-	-	-	-	-	1.24807	0.00383289	0.386287	-1.37225	down	1.19068	0.0183163	2.25267	1.17163	up	1.17202	0.00992261	4.15593	2.05517	up
Zjhn090630	315.09	178.03	316.095	C17H16O6	[M-H]-	5,7-dihydroxy-3-(2'-hydroxy-4'-methoxybenzyl)-chroman-4-one	Flavonoids	Other Flavonoids	-	1	13351	10689.6	20597.8	27261.7	26399.3	35882	58611.6	39226.9	38506	28623.1	51645.3	21595.4	28912.7	24916.4	34201.7	-	-	-	-	-	-	-	-	-	1.24334	0.0280748	0.327394	-1.6109	down	-	-	-	-	-	1.05133	0.0241439	2.00597	1.0043	up
Zjhp090604	287.09	167.04	286.084	C16H14O5	[M+H]+	5,7-dihydroxy-3-(4'-hydroxybenzyl)-chroman-4-one	Flavonoids	Other Flavonoids	-	1	115838	118572	125989	1.93413e+06	1.65039e+06	1.86041e+06	1.14073e+06	871671	919602	746627	719431	874253	845184	868936	992204	-	-	-	-	-	-	-	-	-	1.34192	0.00914377	0.122919	-3.02422	down	1.27458	0.00144079	2.32659	1.21821	up	1.22277	0.0024793	15.108	3.91724	up
Zjhp090636	285.08	191.03	284.068	C16H12O5	[M+H]+	5,7-dihydroxy-3-(4'-hydroxybenzylidene)-chroman-4-one*	Flavonoids	Other Flavonoids	-	1	9624.09	17999.1	17572.3	299220	237989	333496	199645	184917	214432	107190	89872.1	104884	118536	132288	147691	-	-	-	-	-	-	-	-	-	1.32971	0.000916548	0.0754523	-3.72829	down	1.26622	0.0180324	2.88365	1.5279	up	1.20975	0.00962478	19.2653	4.26793	up
Zjhp090611	315.12	121.06	314.115	C18H18O5	[M+H]+	5,7-dihydroxy-3-[(4-methoxyphenyl)methyl]-6-methyl-2,3-dihydrochromen-4-one*	Flavonoids	Other Flavonoids	-	1	173558	204796	429014	1.27676e+06	1.26687e+06	1.59148e+06	507918	604735	554060	476978	516390	531415	604521	702838	602563	-	-	-	-	-	-	-	-	-	1.10229	0.0578397	0.484408	-1.04571	down	1.27838	0.0131288	2.71194	1.43932	up	1.15977	0.00156188	5.12173	2.35663	up
Zjhp090620	345.12	137.06	344.126	C19H20O6	[M+H]+	5,7-dihydroxy-6,8-dimethyl-3(R,S)-(3'-hydroxy-4'-methoxybenzyl)-chroman-4-one*	Flavonoids	Other Flavonoids	-	1	388941	645572	755178	1.55331e+07	1.58823e+07	1.34163e+07	725823	729344	749886	256964	280521	338557	4.39216e+06	4.98912e+06	4.96502e+06	-	-	-	-	1.25364	0.00144131	0.397289	-1.33174	down	-	-	-	-	-	1.29376	0.00273117	51.1753	5.67737	up	1.214	0.00244842	25.0499	4.64674	up
Zjhp090622	345.13	137.06	344.126	C19H20O6	[M+H]+	5,7-dihydroxy-6,8-dimethyl-3-(2'-hydroxy-4'-methoxybenzyl)-chroman-4-one*	Flavonoids	Other Flavonoids	-	1	80239.8	141129	165974	9.15207e+06	1.03068e+07	7.92496e+06	124995	136066	149754	43329.9	43226.4	69489.7	2.25912e+06	2.57857e+06	2.62722e+06	-	-	-	-	1.20679	0.00194557	0.379845	-1.39652	down	-	-	-	-	-	1.29237	0.00568574	175.485	7.45521	up	1.21663	0.00573598	70.6965	6.14357	up
Zjhp090621	345.13	137.06	344.126	C19H20O6	[M+H]+	5,7-dihydroxy-6,8-dimethyl-3-(2'-methoxy-4'-hydroxybenzyl)-chroman-4-one*	Flavonoids	Other Flavonoids	-	1	260500	398831	462087	1.08719e+07	1.14255e+07	9.07968e+06	448799	450925	532777	188022	170615	212313	2.76769e+06	3.23346e+06	3.34753e+06	-	-	-	-	1.25172	0.00354714	0.398569	-1.3271	down	-	-	-	-	-	1.29392	0.00470964	54.9559	5.7802	up	1.21637	0.00465456	27.9798	4.80631	up
Zjmp102041	345.13	137.06	344.126	C19H20O6	[M+H]+	5,7-dihydroxy-6,8-dimethyl-3-(4'-hydroxy-3'-methoxybenzyl)chroman-4-one*	Flavonoids	Other Flavonoids	-	1	77473.4	138684	139003	8.35394e+06	9.59035e+06	6.9327e+06	122212	125679	131425	47561.2	39769.7	54624.5	2.08023e+06	2.22173e+06	2.24412e+06	-	-	-	-	1.25024	0.000296203	0.37424	-1.41796	down	-	-	-	-	-	1.29368	0.0085595	175.245	7.45323	up	1.21754	0.00867218	70.0444	6.1302	up
Zjhp090609	313.11	219.06	312.1	C18H16O5	[M+H]+	5,7-dihydroxy-6,8-dimethyl-3-(4'-hydroxybenzylidene)-chroman-4-one	Flavonoids	Other Flavonoids	-	1	320024	319364	468392	378398	407192	371021	69301.1	66531.1	60128.8	20452.9	9360.89	9075.25	192115	215890	230355	-	-	-	-	1.21239	0.00056853	0.198453	-2.33313	down	1.33009	0.0252861	5.65307	2.49903	up	1.28045	0.000280243	29.7413	4.8944	up	-	-	-	-	-
Zjhp090614	317.1	123.04	316.095	C17H16O6	[M+H]+	5,7-dihydroxy-6-methyl-3-(2',4'-dihydroxybenzyl)-chroman-4-one	Flavonoids	Other Flavonoids	-	1	22162.6	30000.3	48046.4	407852	384087	408986	1.06401e+06	754387	928515	46483	52741.2	48610.4	292115	350111	346365	-	-	-	-	1.26953	0.0105057	0.0538184	-4.21576	down	1.33232	0.00975363	0.0364807	-4.77672	down	1.29435	0.00030066	8.12344	3.02209	up	1.20482	5.2749e-06	11.9842	3.58306	up
Lalp007415	301.11	107.05	300.1	C17H16O5	[M+H]+	5,7-dihydroxy-6-methyl-3-(4'-hydroxybenzyl)-4-chromanone*	Flavonoids	Other Flavonoids	-	1	89905.4	93967.9	156317	2.07675e+06	1.77538e+06	2.34045e+06	3.62261e+06	2.87645e+06	4.28988e+06	1.07975e+06	1.08135e+06	956218	1.35399e+06	1.63567e+06	1.73293e+06	-	-	-	-	1.24823	0.0235874	0.288936	-1.79118	down	1.33673	0.0132742	0.0315314	-4.98707	down	-	-	-	-	-	1.2131	0.00621333	18.2033	4.18612	up
Zjhp090619	331.12	221.08	330.11	C18H18O6	[M+H]+	5,7-dihydroxy-8-methyl-3-(2'-hydroxy-4'-methoxybenzyl)-chroman-4-one	Flavonoids	Other Flavonoids	-	3	10436.7	15072	21171.6	34765.8	20957	24382	39625.1	37794.6	45282.4	17393.2	4506.98	8564.53	23675.5	17912.6	22600.5	-	-	-	-	1.13218	0.004682	0.248282	-2.00995	down	1.24164	0.00375589	0.380436	-1.39428	down	1.02896	0.0428463	2.62943	1.39475	up	-	-	-	-	-
Zjhp090605	301.11	107.05	300.1	C17H16O5	[M+H]+	5,7-dihydroxy-8-methyl-3-(4'-hydroxybenzyl)-chroman-4-one	Flavonoids	Other Flavonoids	-	1	78605.4	107637	125332	1.9578e+06	1.90653e+06	2.31801e+06	3.33639e+06	2.66368e+06	4.17055e+06	1.14213e+06	1.18049e+06	980025	1.39913e+06	1.73899e+06	1.61246e+06	-	-	-	-	1.23351	0.03225	0.324724	-1.62271	down	1.33874	0.0170598	0.0306347	-5.02869	down	-	-	-	-	-	1.2176	0.00401344	19.8423	4.31051	up
Zjhp090606	301.11	107.05	300.1	C17H16O5	[M+H]+	5,7-dihydroxyl-6-methyl-3-(4'-hydroxylbenzyl)-chroman-4-one*	Flavonoids	Other Flavonoids	-	1	110688	148288	194670	2.74663e+06	2.47301e+06	3.0423e+06	4.75128e+06	3.71345e+06	5.4601e+06	1.51708e+06	1.4634e+06	1.39315e+06	1.96032e+06	2.28097e+06	2.30899e+06	-	-	-	-	1.24779	0.0239774	0.314089	-1.67075	down	1.33772	0.0123701	0.0325783	-4.93995	down	-	-	-	-	-	1.21521	0.00337528	18.2123	4.18684	up
Zjhp090617	331.12	137.06	330.11	C18H18O6	[M+H]+	5-hydroxy-3-(2-hydroxy-4-methoxybenzyl)-7-methoxychroman-4-one	Flavonoids	Other Flavonoids	-	1	322283	396324	443315	2.03033e+07	1.95854e+07	1.97377e+07	897727	908474	966674	480348	518924	575567	6.17651e+06	7.06378e+06	6.79646e+06	-	-	-	-	-	-	-	-	-	1.31551	0.000596144	0.419032	-1.25487	down	1.29481	0.00010132	37.8619	5.24267	up	1.22234	8.66741e-05	51.317	5.68137	up
Wbtn006810	287.05	135.04	288.063	C15H12O6	[M-H]-	6,7-dihydroxy-1,3-dimethoxyxanthen-9-one	Flavonoids	Other Flavonoids	-	3	2220.35	12118.6	10215	79599.1	92696.9	81385.5	528208	237623	327948	31896.8	19551	19807.4	113631	113852	121119	-	-	-	-	1.24577	0.0576876	0.0651458	-3.94018	down	1.2913	0.0532623	0.0224488	-5.47722	down	1.25419	0.000461695	3.56018	1.83195	up	1.12726	0.000195947	10.3316	3.36899	up
Hmhp006830	331.11	137.06	330.11	C18H18O6	[M+H]+	6,8-Dihydroxy-2-(2-hydroxy-4-methoxybenzyl)-7-methyl-3,4-dihydronaphthalen-1(2H)-one*	Flavonoids	Other Flavonoids	-	1	500632	610395	677530	2.97938e+07	2.94347e+07	3.0048e+07	1.49527e+06	1.42355e+06	1.62995e+06	739655	767800	891511	9.77286e+06	1.07324e+07	1.12627e+07	-	-	-	-	-	-	-	-	-	1.31878	0.000365055	0.393195	-1.34668	down	1.29472	1.22134e-05	37.2146	5.2178	up	1.22245	9.4302e-06	49.9154	5.64141	up
Hmhp006887	315.12	209.08	314.115	C18H18O5	[M+H]+	6,8-Dihydroxy-2-(4-hydroxybenzyl)-5,7-dimethyl-3,4-dihydronaphthalen-1(2H)-one*	Flavonoids	Other Flavonoids	-	1	1.25826e+06	1.76238e+06	2.18369e+06	8.636e+06	8.19765e+06	9.92645e+06	1.33479e+07	1.16953e+07	1.41239e+07	3.47479e+06	3.78334e+06	3.37643e+06	6.27482e+06	7.16949e+06	7.06086e+06	-	-	-	-	1.26655	0.00462635	0.271518	-1.88088	down	1.32834	0.00154061	0.132875	-2.91186	down	1.28222	0.00673157	2.51633	1.33132	up	1.19875	0.00116835	5.1419	2.3623	up
Lalp010122	287.13	167.07	286.12	C17H18O4	[M+H]+	7,3'-Dihydroxy-4'-methoxy-8-methylflavan	Flavonoids	Other Flavonoids	87733-81-1	1	120487	120760	177040	2.15687e+06	1.81097e+06	1.88236e+06	1.29968e+06	897975	1.08164e+06	812230	856787	896595	840770	958060	1.09e+06	C09646	-	C09646	-	-	-	-	-	-	1.32943	0.012777	0.127554	-2.97082	down	1.28157	0.00678264	2.28024	1.18919	up	1.21723	0.00264471	13.9861	3.80592	up
Zjhp090625	447.13	285.08	446.121	C22H22O10	[M+H]+	7-O-β-D-glucopyranoside-5-hydroxy-3-(4'-hydroxybenzylidene)-chroman-4-one*	Flavonoids	Other Flavonoids	-	1	3401.98	17009.9	3401.98	231422	207938	264764	171999	190585	223967	177115	111370	157172	105044	169479	120047	-	-	-	-	-	-	-	-	-	1.2862	0.00377979	0.0405998	-4.62238	down	-	-	-	-	-	1.17413	0.00318596	29.5678	4.88596	up
Wbtn007603	299.06	284.03	300.063	C16H12O6	[M-H]-	9,11-dimethoxy-2h-[1,3]dioxolo[4,5-b]xanthen-10-one*	Flavonoids	Other Flavonoids	-	3	43169.7	58402.8	65043.4	287258	282352	247178	270299	251613	297225	164332	167306	117077	180575	191872	201035	-	-	-	-	-	-	-	-	-	1.3288	0.000800842	0.203404	-2.29758	down	-	-	-	-	-	1.20768	0.000626673	4.90222	2.29344	up
Zjhp090607	303.09	123.04	302.079	C16H14O6	[M+H]+	Disporopsin/5,7-dihydroxy-3-(2',4'-dihydroxybenzyl)-chroman-4-one*	Flavonoids	Other Flavonoids	-	1	12416.1	15284.4	24696.8	275694	330788	356821	236245	181930	258540	114248	107851	96061.1	156594	146074	177382	-	-	-	-	1.21445	0.0290104	0.470153	-1.0888	down	1.32608	0.0102175	0.0774289	-3.69098	down	1.27807	0.00944393	3.02773	1.59824	up	1.21059	0.00525646	18.3846	4.20042	up
Lamn005190	625.22	301.11	626.222	C29H38O15	[M-H]-	Glucosyl isomucronulatol-7-O-glucoside	Flavonoids	Other Flavonoids	-	2	132782	157421	149894	273165	226956	217716	151324	97357.9	89503.3	27198.2	58836.4	47431.6	145133	108037	156057	-	-	-	-	1.09608	0.0538017	0.394654	-1.34134	down	-	-	-	-	-	1.24771	0.00192278	5.37842	2.42718	up	-	-	-	-	-
MWSHY0072	329.14	121.06	328.131	C19H20O5	[M+H]+	Methylophiopogonanone B*	Flavonoids	Other Flavonoids	74805-91-7	1	355725	800325	1.12923e+06	2.33721e+06	2.19931e+06	2.25186e+06	938004	914563	939250	266430	265520	262807	904661	1.02444e+06	1.09132e+06	-	-	-	-	1.27273	0.000112526	0.284674	-1.81262	down	-	-	-	-	-	1.29522	0.00040071	8.54146	3.09448	up	1.0616	0.0189464	2.97049	1.5707	up
Zjhn090629	315.09	209.04	316.095	C17H16O6	[M-H]-	Odoratumone B	Flavonoids	Other Flavonoids	-	3	229858	307131	317884	897621	853516	983248	1.45347e+06	1.3604e+06	1.53016e+06	508532	491236	465835	752435	785508	807238	-	-	-	-	1.26895	0.00156293	0.337383	-1.56754	down	1.33489	0.000178338	0.196793	-2.34525	down	-	-	-	-	-	1.20236	0.000315375	3.19858	1.67743	up
Zjhp090608	303.12	107.05	302.115	C17H18O5	[M+H]+	Polygonatone D	Flavonoids	Other Flavonoids	-	3	88572.5	131505	124226	1.25884e+06	1.30451e+06	1.5212e+06	1.4331e+06	1.31983e+06	1.40649e+06	182711	166110	170590	667002	703506	778772	-	-	-	-	1.27199	0.000635144	0.124876	-3.00144	down	1.33974	0.000159113	0.0827769	-3.59463	down	1.29295	0.00448278	7.86383	2.97523	up	1.21633	0.00344563	11.8632	3.56842	up
Zjmp102042	345.13	137.06	344.126	C19H20O6	[M+H]+	iso-5,7-dihydroxy-6,8-dimethyl-3-(4'-hydroxy-3'-methoxybenzyl)chroman-4-one*	Flavonoids	Other Flavonoids	-	1	251796	403900	466294	1.08362e+07	1.15367e+07	8.95034e+06	441893	468493	481838	180817	161349	216496	2.8826e+06	3.17897e+06	3.35982e+06	-	-	-	-	1.2494	0.000268807	0.401273	-1.31735	down	-	-	-	-	-	1.29324	0.00560749	56.0685	5.80912	up	1.21509	0.00557501	27.9176	4.8031	up
Zjmp102023	327.12	219.07	326.115	C19H18O5	[M+H]+	iso-methyl-ophiopogonone B	Flavonoids	Other Flavonoids	-	3	24008.1	15172.5	29834.1	239397	263919	227411	3034.5	3034.5	3034.5	3034.5	3034.5	3034.5	61801.7	68530.3	72715.9	-	-	-	-	-	-	-	-	-	1.31989	0.0426548	7.58112	2.92241	up	1.29514	0.00198915	80.269	6.32677	up	1.20644	0.000703167	10.588	3.40436	up
Zjmp102003	315.12	121.06	314.115	C18H18O5	[M+H]+	iso-ophiopogonanone B*	Flavonoids	Other Flavonoids	-	1	98228.8	125798	266916	897347	886121	1.07441e+06	326808	388523	366217	326245	360545	336614	376477	451119	454861	-	-	-	-	-	-	-	-	-	1.10847	0.0513322	0.453926	-1.13947	down	1.28394	0.00839435	2.79252	1.48157	up	1.16173	0.000674442	5.8212	2.54132	up
Zjmp102031	329.14	121.07	328.131	C19H20O5	[M+H]+	methyl-iso-ophiopogonanone B*	Flavonoids	Other Flavonoids	-	1	302604	670877	1.00679e+06	1.93289e+06	1.99251e+06	1.97124e+06	813695	814075	802343	227410	230620	238965	772594	874923	943002	-	-	-	-	1.2725	4.56989e-08	0.286816	-1.8018	down	-	-	-	-	-	1.29523	5.73333e-05	8.46008	3.08067	up	1.05597	0.0227391	2.9777	1.5742	up
Zjmp102002	315.12	209.08	314.115	C18H18O5	[M+H]+	ophiopogonanone B*	Flavonoids	Other Flavonoids	1316759-83-7	1	1.20757e+06	1.63645e+06	2.07094e+06	7.81582e+06	7.58756e+06	9.10664e+06	1.24622e+07	1.08708e+07	1.22138e+07	3.50819e+06	3.39127e+06	3.1051e+06	5.63839e+06	6.56282e+06	6.75097e+06	-	-	-	-	1.2679	0.0021547	0.281447	-1.82906	down	1.32935	0.000380722	0.138267	-2.85447	down	1.28124	0.00663317	2.44989	1.29271	up	1.19903	0.00112245	4.98682	2.31812	up
pmb2221	318.3	60.04	317.293	C18H39NO3	[M+H]+	4-Hydroxysphinganine; Phytosphingosine	Lipids	Sphingolipids	554-62-1	1	9.00604e+06	9.43324e+06	9.57267e+06	2.29605e+07	2.40136e+07	2.42955e+07	1.22124e+07	1.30124e+07	1.25562e+07	1.32713e+07	1.40738e+07	1.35061e+07	1.33654e+07	1.50064e+07	1.5634e+07	C12144	ko00600,ko01100	C12144	-	-	-	-	-	-	-	-	-	-	-	-	-	-	-	-	1.22185	0.000143647	2.54426	1.34724	up
mws1349	302.31	109.1	301.298	C18H39NO2	[M+H]+	Dihydrosphingosine	Lipids	Sphingolipids	764-22-7	1	54902.4	50324.9	60679.4	133480	167644	156332	99673.3	107841	94927.9	65803.3	57150.4	58577.6	87497.9	101181	94994	C00836	ko00600,ko01100	C00836	-	-	-	-	-	-	-	-	-	-	-	1.27639	0.00819556	2.51998	1.33341	up	1.20611	0.006645	2.75731	1.46326	up
mws0628	121.03	92.03	122.037	C7H6O2	[M-H]-	4-Hydroxybenzaldehyde	Others	Aldehyde compounds	123-08-0	3	131315	123448	105951	345034	268992	356075	196146	154923	175689	169197	177253	203862	178816	167652	197679	C00633	ko01100	C00633	-	-	-	-	-	-	-	-	-	-	-	-	-	-	-	-	1.19464	0.0128618	2.68939	1.42728	up
MWSCX017	165.05	119.05	164.047	C9H8O3	[M+H]+	4-hydroxyphenyl acrylaldehyde	Others	Aldehyde compounds	-	1	61704.7	31924.6	47881.6	83532.4	39011.1	58527.9	42928.8	44329.4	39022.1	6058.53	6058.53	6058.53	76249.6	40993.1	30292.6	-	-	-	-	1.27189	0.00193634	0.14393	-2.79656	down	-	-	-	-	-	1.27133	0.0519584	9.96235	3.31649	up	-	-	-	-	-
Wcdp010180	261.22	121.1	260.214	C18H28O	[M+H]+	9,11,13,15-Octadecatetraenal	Others	Aldehyde compounds	148408-16-6	1	51188.8	123251	52595.6	52640.6	51974.8	55143.5	150087	153061	142656	55677.3	55311.2	60514.7	83141.9	88634.7	94964.2	-	-	-	-	1.26933	0.000103341	0.384706	-1.37817	down	-	-	-	-	-	-	-	-	-	-	-	-	-	-	-
mws1350	181.05	151	182.058	C9H10O4	[M-H]-	Syringaldehyde; 4-Hydroxy-3,5-Dimethoxybenzaldehyde	Others	Aldehyde compounds	134-96-3	1	33735.2	22017.4	24724.4	32464.4	34009.7	44827	17009.2	15455.7	39309.4	52519.7	47922.9	49431	26737.7	34593.4	26703.7	-	-	-	-	1.03413	0.0734031	2.08812	1.06221	up	-	-	-	-	-	-	-	-	-	-	-	-	-	-	-
MEDP1341	578.35	504.31	519.332	C26H50NO7P	[M+CH3COO]-	1-(9Z,12Z-octadecadienoyl)-sn-glycero-3-phosphocholine	Lipids	LPC	22252-07-9	3	2.70995e+06	2.63815e+06	2.86903e+06	1.63755e+06	3.80503e+06	1.75282e+06	4.42411e+06	4.78383e+06	5.40288e+06	2.40713e+06	2.48316e+06	2.39004e+06	2.67225e+06	2.91131e+06	3.09291e+06	-	-	-	-	1.25469	0.0127488	0.498283	-1.00496	down	-	-	-	-	-	-	-	-	-	-	-	-	-	-	-
Lmhp008833	494.32	184.07	493.317	C24H48NO7P	[M+H]+	LysoPC 16:1(2n isomer)	Lipids	LPC	-	1	70699.6	103914	107207	90830.5	86744	43494.7	142077	137398	154172	66894.6	42900.2	80249.4	93736.3	61572.8	114115	-	-	-	-	1.16391	0.00819121	0.438246	-1.19019	down	-	-	-	-	-	-	-	-	-	-	-	-	-	-	-
Lmhp008718	506.32	184.07	505.317	C25H48NO7P	[M+H]+	LysoPC 17:2	Lipids	LPC	-	1	18546.4	18314.9	18270.6	10296.4	11376.6	17569.5	38128.1	36633.5	43342.7	13793.1	17769.4	17624.2	37238.3	22812.3	22749.5	-	-	-	-	1.24313	0.0014373	0.416468	-1.26372	down	1.33453	0.00916143	0.466807	-1.0991	down	-	-	-	-	-	-	-	-	-	-
pmb0854	518.32	184.07	517.317	C26H48NO7P	[M+H]+	LysoPC 18:3	Lipids	LPC	-	1	220202	211604	232979	226587	112769	210729	392267	453539	500395	124402	121328	189059	200380	196350	215242	-	-	-	-	1.22585	0.00211058	0.322975	-1.63051	down	1.3161	0.0155927	0.493823	-1.01793	down	-	-	-	-	-	-	-	-	-	-
pmb0865	518.32	184.07	517.317	C26H48NO7P	[M+H]+	LysoPC 18:3(2n isomer)	Lipids	LPC	-	1	222343	200226	231360	103893	192220	115532	411012	468068	513549	115893	119647	207380	212148	221314	216663	-	-	-	-	1.20565	0.00167633	0.318046	-1.65269	down	1.31896	0.00911598	0.469564	-1.09061	down	-	-	-	-	-	-	-	-	-	-
Lmhp007598	534.36	184.07	533.348	C27H52NO7P	[M+H]+	LysoPC 19:2(2n isomer)	Lipids	LPC	-	3	60640.4	61191.1	63871	14150.8	15256.4	18036.6	38766.5	40789	56948.4	26547.5	29478.9	55747	34425	34371.2	38498.4	-	-	-	-	-	-	-	-	-	-	-	-	-	-	1.11006	0.145138	0.424464	-1.23629	down	1.21686	8.72485e-06	0.255483	-1.9687	down
pmd0147	548.37	184.07	547.364	C28H54NO7P	[M+H]+	LysoPC 20:2	Lipids	LPC	-	3	11454.1	15837.2	16197.5	9117.02	7173.49	9330.24	19331.8	17799.2	20511.9	1434.7	1434.7	1434.7	11187.6	11833.4	13029.2	-	-	-	-	1.27224	0.00194512	0.0746684	-3.74336	down	-	-	-	-	-	1.28969	0.00919632	5.95265	2.57353	up	-	-	-	-	-
pmd0146	548.37	184.07	547.364	C28H54NO7P	[M+H]+	LysoPC 20:2(2n isomer)	Lipids	LPC	-	3	26963.1	30941.5	32662.6	10428.1	12930.1	7397.22	45460.7	44865	47176.5	12586.7	14028.8	15243.1	23382.4	20643	22627.1	-	-	-	-	1.26711	7.27231e-06	0.304421	-1.71586	down	-	-	-	-	-	-	-	-	-	-	1.16768	0.00102945	0.339587	-1.55815	down
Waln010743	578.35	279.23	579.354	C28H54NO9P	[M-H]-	1-(2,3-dihydroxypropoxy)-3-(((2-(dimethylamino)ethoxy)(hydroxy)phosphoryl)oxy)propan-2-yl (11Z,14Z)-octadeca-11,14-dienoate	Lipids	LPE	-	1	1.88767e+06	2.00337e+06	2.19906e+06	1.18688e+06	1.25841e+06	1.16199e+06	3.19739e+06	3.4763e+06	3.60547e+06	1.65929e+06	1.70662e+06	1.66623e+06	2.01792e+06	2.0552e+06	2.22366e+06	-	-	-	-	1.26626	0.00423293	0.489547	-1.03048	down	-	-	-	-	-	-	-	-	-	-	-	-	-	-	-
Waln009920	576.33	277.22	577.338	C28H52NO9P	[M-H]-	1-(2,3-dihydroxypropoxy)-3-(((2-(dimethylamino)ethoxy)(hydroxy)phosphoryl)oxy)propan-2-yl (8E,11Z,14Z)-octadeca-8,11,14-trienoate	Lipids	LPE	-	3	31416.7	28843.6	27109.8	17157.4	25198.7	14877.1	50545.5	62939.8	72598.6	16107.1	15770.3	19142.7	28366	45558.7	31128	-	-	-	-	1.25062	0.0173065	0.274178	-1.86681	down	1.28813	0.0316349	0.46952	-1.09074	down	-	-	-	-	-	-	-	-	-	-
Waln010449	552.33	253.22	553.338	C26H52NO9P	[M-H]-	1-(2,3-dihydroxypropoxy)-3-(((2-(dimethylamino)ethoxy)(hydroxy)phosphoryl)oxy)propan-2-yl (E)-hexadec-9-enoate	Lipids	LPE	-	3	4859.08	10357.1	17359.6	5174.09	7053.53	7424.43	17068	20267.4	23832.5	7907.1	5098.67	5577.59	7201.44	13255.9	11782.5	-	-	-	-	1.227	0.00898981	0.303809	-1.71876	down	-	-	-	-	-	-	-	-	-	-	-	-	-	-	-
Waln011009	578.34	279.23	579.354	C28H54NO9P	[M-H]-	2-(2,3-dihydroxypropoxy)-3-(((2-(dimethylamino)ethoxy)(hydroxy)phosphoryl)oxy)propyl (11Z,14Z)-octadeca-11,14-dienoate	Lipids	LPE	-	1	2.08878e+06	2.08697e+06	2.31731e+06	1.25949e+06	1.36531e+06	1.27798e+06	3.42204e+06	3.66614e+06	3.79261e+06	1.74866e+06	1.83382e+06	1.82079e+06	2.13173e+06	2.26785e+06	2.42875e+06	-	-	-	-	1.26709	0.00227047	0.496589	-1.00988	down	-	-	-	-	-	-	-	-	-	-	-	-	-	-	-
Waln010192	576.33	277.22	577.338	C28H52NO9P	[M-H]-	2-(2,3-dihydroxypropoxy)-3-(((2-(dimethylamino)ethoxy)(hydroxy)phosphoryl)oxy)propyl (8E,11Z,14Z)-octadeca-8,11,14-trienoate	Lipids	LPE	-	3	28335.3	28816.9	25609.3	17728.9	24948.2	15257.3	51905.8	64670.5	59457.9	28366.4	14767.4	14856.8	26618.3	25888.9	30670	-	-	-	-	1.18498	0.00289711	0.329428	-1.60197	down	1.32104	0.00988012	0.470144	-1.08882	down	-	-	-	-	-	-	-	-	-	-
Lmhp008763	452.28	311.26	451.27	C21H42NO7P	[M+H]+	LysoPE 16:1(2n isomer)*	Lipids	LPE	-	1	32038.5	46158.8	49627	62415	34377.3	28585.6	51978.4	39634.2	52005.3	11885.5	10287.5	14067.4	32062.5	42055.9	27070.2	-	-	-	-	1.25135	0.00921801	0.25234	-1.98656	down	-	-	-	-	-	1.19231	0.102994	3.45961	1.79061	up	-	-	-	-	-
Lmhp009034	452.28	311.26	451.27	C21H42NO7P	[M+H]+	LysoPE 16:1*	Lipids	LPE	-	1	32820.4	25425.8	52888	35800.5	44278.4	39891.3	66505.1	56475.7	55095.7	17492.9	14157.4	15585.7	67747.7	66797.9	58913.2	-	-	-	-	1.26238	0.00432642	0.265256	-1.91454	down	-	-	-	-	-	1.27372	0.00464608	2.53981	1.34472	up	-	-	-	-	-
Lmhp009464	466.29	325.27	465.286	C22H44NO7P	[M+H]+	LysoPE 17:1(2n isomer)*	Lipids	LPE	-	1	33718.9	40603.3	41550.4	43324.2	46530.8	38435.8	114749	89843.4	100339	22898.3	19143.2	23314.9	51103	44407.7	46308.7	-	-	-	-	1.26322	0.00660879	0.214332	-2.22208	down	1.3203	0.00746521	0.379996	-1.39594	down	-	-	-	-	-	-	-	-	-	-
Lmhp009769	466.29	325.27	465.286	C22H44NO7P	[M+H]+	LysoPE 17:1*	Lipids	LPE	-	1	38749.9	36942.5	45001.8	43799.8	43826.3	42370.3	120446	80838.5	107469	24898.1	22212.1	16947	53567.2	47248.7	46585.3	-	-	-	-	1.24578	0.0167687	0.20747	-2.26902	down	1.29491	0.0285615	0.390908	-1.3551	down	1.2348	0.00887597	2.02938	1.02104	up	-	-	-	-	-
Lmhp010757	506.32	365.31	505.317	C25H48NO7P	[M+H]+	LysoPE 20:2	Lipids	LPE	-	3	25361.9	25569.9	26852.7	11783.5	9495.99	9916.53	12839.9	13886.4	13116.1	10671	10241.5	11395.3	11620.3	14063.9	16656.4	-	-	-	-	-	-	-	-	-	-	-	-	-	-	-	-	-	-	-	1.21006	0.00013772	0.401057	-1.31812	down
Lmhp010514	506.32	365.31	505.317	C25H48NO7P	[M+H]+	LysoPE 20:2(2n isomer)	Lipids	LPE	-	3	32032.8	33345.2	36747.2	10750.4	10005.2	9233.51	33946.4	36177.7	37583.5	9501.56	9979.38	11466.2	23676.4	25084.5	19909.6	-	-	-	-	1.26637	0.000173832	0.287325	-1.79924	down	-	-	-	-	-	-	-	-	-	-	1.21768	0.00166596	0.293651	-1.76783	down
Lcsp013328	324.29	62.06	323.282	C20H37NO2	[M+H]+	linoleoyl ethanolamine	Lipids	LPE	68171-52-8	1	680002	691403	672512	684433	737166	800366	585127	530411	530722	269209	246852	256717	523564	637606	630203	-	-	-	-	1.26527	0.00161689	0.469414	-1.09107	down	-	-	-	-	-	1.28936	0.00368955	2.8753	1.52371	up	-	-	-	-	-
Wayn004109	477.07	315.01	478.075	C21H18O13	[M-H]-	3'-O-Methylellagic acid 4-O-beta-D-glucoside	Tannins	Tannin	-	3	35050.1	43013.8	23707.6	87638.3	76461.6	110735	75468.6	118966	122603	41950.9	65918.9	50791.9	48658.6	97417.9	65908.4	-	-	-	-	-	-	-	-	-	1.24492	0.0298576	0.321008	-1.63932	down	-	-	-	-	-	1.13316	0.0139615	2.70051	1.43323	up
Wayn007444	408.987	329.032	409.994	C16H10O11S	[M-H]-	3,3'-Dimethylellagic acid 4'-sulfate	Tannins	Tannin	-	3	483.235	483.235	483.235	111305	109830	113658	31008.8	67257.9	32778.1	7872.03	3596.67	2416.18	34251.8	32948.1	32932	-	-	-	-	1.19299	0.0776805	0.105955	-3.23847	down	1.33799	0.0671752	0.0110627	-6.49816	down	1.26806	3.13825e-06	24.112	4.59168	up	1.22367	0.000100654	230.938	7.85136	up
pmn001700	455.35	455.35	456.36	C30H48O3	[M-H]-	24,30-Dihydroxy-12(13)-ene-lupeol	Terpenoids	Triterpene	-	3	71836.4	60468.5	66058.4	37687.1	25122.1	26711.9	56011.5	55813.8	58050.4	36541.2	12005.5	26154.2	54839.3	36455.2	41612.4	-	-	-	-	1.03331	0.045479	0.439739	-1.18528	down	-	-	-	-	-	-	-	-	-	-	1.1597	0.00239544	0.451299	-1.14785	down
Latp003160	195.06	117.03	194.057	C10H10O4	[M+H]+	6-Hydroxymellein	Others	Chromone	70901-60-9	1	14896.2	14896.2	14896.2	14896.2	14896.2	14896.2	106791	151251	113972	74480.8	101000	77813.2	170950	121242	144556	C02379	-	C02379	-	-	-	-	-	-	1.33956	0.0155793	0.120126	-3.05738	down	1.28763	0.014082	0.17643	-2.50284	down	-	-	-	-	-
MWSmce446	469.17	307.12	468.163	C22H28O11	[M+H]+	Cimifugin-7-O-glucoside	Others	Chromone	80681-45-4	2	116888	143097	148289	293167	263502	338537	170968	116922	118667	212897	258193	202427	162292	181487	186722	-	-	-	-	-	-	-	-	-	-	-	-	-	-	-	-	-	-	-	1.18306	0.00841801	2.19265	1.13268	up
Wbkp008219	699.36	699.36	698.343	C38H46N6O7	[M+H]+	(3S,3'S)-N,N'-((1R,2R)-5-((3,4,5-trihydroxy-6-methyltetrahydro-2H-pyran-2-yl)oxy)cyclohex-3-ene-1,2-diyl)bis(2-methyl-2,3,4,9-tetrahydro-1H-pyrido[3,4-b]indole-3-carboxamide)	Alkaloids	Alkaloids	-	1	1.78809e+06	1.6436e+06	1.48468e+06	835056	894178	853983	1.22735e+06	1.28195e+06	1.21726e+06	217192	268670	267262	712368	1.02295e+06	1.00658e+06	-	-	-	-	1.26795	3.92727e-06	0.202097	-2.30688	down	-	-	-	-	-	1.28638	1.50563e-05	3.43	1.77821	up	-	-	-	-	-
Wbmp006077	427.27	427.27	426.264	C26H36NO4+	[M+H]+	1,10-dimethoxy-6,6-dimethyl-2,9-di(propan-2-yloxy)-5,6,6a,7-tetrahydro-4H-dibenzo[de,g]quinolin-6-ium	Alkaloids	Alkaloids	-	1	1.29828e+06	1.1633e+06	1.19238e+06	444698	515197	503795	817605	722879	710753	1.04484e+06	715245	783262	818358	805100	784684	-	-	-	-	-	-	-	-	-	-	-	-	-	-	-	-	-	-	-	1.21464	0.000510535	0.400576	-1.31985	down
Wbmp004804	496.29	478.28	495.283	C26H41NO8	[M+H]+	1-O-Demethyltricornine	Alkaloids	Alkaloids	-	2	72627	78328.2	91412.1	167345	229185	165008	119055	81568.9	98442.9	53432.9	60476.4	45136.5	112491	108286	94235.6	-	-	-	-	-	-	-	-	-	-	-	-	-	-	1.26586	0.0199648	3.53067	1.81994	up	1.17062	0.0300653	2.31689	1.21219	up
pmb1912	474.17	327.12	473.166	C20H23N7O7	[M+H]+	10-Formyltetrahydrofolic Acid	Alkaloids	Alkaloids	2800-34-2	3	209752	181379	193287	238171	234481	225922	130012	133718	127293	77845.5	69632.4	73332.6	186855	170350	162108	C00234	ko00670,ko00970,ko01100,ko01200,ko01240	C00234	-	-	-	-	-	-	-	-	-	-	-	1.29293	1.35286e-05	3.16368	1.6616	up	-	-	-	-	-
Qmhp090808	469.22	307.13	468.205	C29H28N2O4	[M+H]+	18-Demethylparaensidimerin C	Alkaloids	Alkaloids	-	2	242912	191495	250004	636811	553109	517152	196786	241105	230111	372317	389301	366970	391125	405842	386525	-	-	-	-	-	-	-	-	-	-	-	-	-	-	-	-	-	-	-	1.19353	0.00334799	2.49422	1.31859	up
MWSslk118	227.07	136.04	226.059	C9H10N2O5	[M+H]+	2,2'-Cyclouridine	Alkaloids	Alkaloids	3736-77-4	3	15035.3	22430.8	17872.6	11567.6	11606.6	7363.07	24173.7	11567.6	19407.9	10738.6	3294.26	6309.3	18333.8	7364.24	13671.4	-	-	-	-	1.01116	0.066689	0.368856	-1.43887	down	-	-	-	-	-	-	-	-	-	-	-	-	-	-	-
Lmtn001630	312.11	150.05	313.116	C14H19NO7	[M-H]-	2-Glucosyloxy-2-phenylacetic acid amide	Alkaloids	Alkaloids	-	3	291619	257601	265114	563316	485556	545416	55549.1	78062	79962.1	114087	104099	111597	256729	277738	227242	-	-	-	-	-	-	-	-	-	1.32442	0.000160887	3.8129	1.93089	up	1.29251	0.00272341	4.83435	2.27332	up	-	-	-	-	-
Hmjp005556	284.13	147.05	283.121	C17H17NO3	[M+H]+	3-(4-Hydroxyphenyl)-N-[2-(4-hydroxyphenyl)ethyl]-2-propenamide*	Alkaloids	Alkaloids	-	1	699642	647947	607227	1.66276e+06	2.14281e+06	1.50308e+06	2.06535e+06	1.30307e+06	1.73986e+06	3.35601e+06	2.52396e+06	2.9324e+06	1.37014e+06	1.5888e+06	1.55219e+06	-	-	-	-	-	-	-	-	-	1.29043	0.0396853	0.382676	-1.38581	down	-	-	-	-	-	1.19281	0.0264221	2.71568	1.44131	up
Wbjp002608	398.15	236.09	397.137	C18H23NO9	[M+H]+	5-methoxy-3-methyl-2-oxo-7-((3,4,5-trihydroxy-6-methyltetrahydro-2H-pyran-2-yl)oxy)indolin-3-yl acetate	Alkaloids	Alkaloids	-	1	89453.7	98051.9	81900.8	312522	318877	352171	232778	178834	204736	197216	192906	188573	171294	190728	215536	-	-	-	-	-	-	-	-	-	1.3138	0.0121348	0.437101	-1.19396	down	-	-	-	-	-	1.21765	0.000894915	3.65088	1.86824	up
Wbmp003594	492.3	492.3	491.288	C27H41NO7	[M+H]+	6-acetyldelpheline	Alkaloids	Alkaloids	-	2	184458	95577.1	115256	267205	228695	322151	118195	102830	139841	269013	185808	180928	176986	214150	196453	-	-	-	-	-	-	-	-	-	-	-	-	-	-	-	-	-	-	-	1.05871	0.0210976	2.06949	1.04928	up
Wccp005403	314.14	177.06	313.131	C18H19NO4	[M+H]+	Acetyl-Caranine*	Alkaloids	Alkaloids	-	1	1.14569e+06	1.38902e+06	1.70857e+06	6.49984e+06	6.79835e+06	6.44956e+06	4.42776e+06	3.78525e+06	3.69095e+06	3.48291e+06	4.32138e+06	4.0373e+06	3.57872e+06	4.13893e+06	3.74065e+06	-	-	-	-	-	-	-	-	-	1.30737	0.00135898	0.356459	-1.48819	down	-	-	-	-	-	1.21019	3.85596e-05	4.65389	2.21844	up
MWSmce548	118.09	58.07	117.079	C5H11NO2	[M+H]+	Betaine	Alkaloids	Alkaloids	107-43-7	1	2.53349e+06	2.32645e+06	2.33781e+06	2.52497e+06	2.45631e+06	2.69476e+06	2.5433e+06	2.55766e+06	2.554e+06	1.05582e+06	1.06688e+06	1.2031e+06	2.08524e+06	2.02477e+06	2.20358e+06	C00719	ko00260,ko01100,ko02010	C00719	-	1.26653	0.000989594	0.434464	-1.20269	down	-	-	-	-	-	1.28616	0.000175722	2.30803	1.20666	up	-	-	-	-	-
HJN016	623.24	460.18	624.247	C36H36N2O8	[M-H]-	Cannabisin D	Alkaloids	Alkaloids	-	3	154824	166584	280000	824164	939983	830865	623338	573902	624999	200221	189124	262671	434252	442800	454751	C17908	-	C17908	-	1.24745	0.000275049	0.35781	-1.48274	down	1.27926	0.00395751	0.330037	-1.5993	down	1.27933	0.000395241	3.97999	1.99276	up	1.18574	0.000270882	4.3149	2.10933	up
Wbjp003786	1077.51	1077.51	1076.5	C51H80O24	[M+H]+	Hecogenone-Triglucoside-rhamnose	Alkaloids	Alkaloids	-	1	271280	278506	205679	76099.1	63829.6	78272.8	476880	588564	700744	487992	346767	378992	264188	368847	290783	-	-	-	-	-	-	-	-	-	1.27107	0.0243674	0.427737	-1.2252	down	1.28256	0.0153624	0.179775	-2.47574	down	1.20279	0.0137532	0.288831	-1.7917	down
Lmxp000429	198.12	95.06	197.116	C9H15N3O2	[M+H]+	Hercynine	Alkaloids	Alkaloids	534-30-5	1	2.91527e+06	2.62518e+06	2.66563e+06	458247	438897	440028	921147	769485	763660	467977	463756	482274	1.26914e+06	1.10085e+06	1.15652e+06	-	-	-	-	-	-	-	-	-	1.33771	0.000250633	3.34356	1.74139	up	-	-	-	-	-	1.22272	0.00149782	0.162949	-2.61751	down
Layp000971	332.13	152.07	331.127	C14H21NO8	[M+H]+	Hydroxymenisdaurin D	Alkaloids	Alkaloids	-	3	122486	137097	162701	186503	194021	177634	318923	264174	317783	305386	250506	239652	214066	172157	270861	-	-	-	-	-	-	-	-	-	1.29966	0.00315697	0.468746	-1.09312	down	-	-	-	-	-	-	-	-	-	-
pme1002	138.09	103.05	137.084	C8H11NO	[M+H]+	L-Tyramine	Alkaloids	Alkaloids	51-67-2	1	496270	571280	497591	814309	852166	838138	1.41125e+06	1.58578e+06	1.47615e+06	572564	593239	603647	1.03217e+06	796590	832439	C00483	ko00350,ko00950,ko01100,ko01110,ko01240	C00483	-	1.26881	0.00247559	0.395568	-1.338	down	1.33835	0.000531292	0.349894	-1.51501	down	-	-	-	-	-	-	-	-	-	-
Lmmp002080	193.13	105.03	192.126	C11H16N2O	[M+H]+	N-(4-Aminobutyl)benzamide	Alkaloids	Alkaloids	5692-23-9	3	70525.7	63029.1	101809	182582	139942	184901	74364.1	119272	94844.9	126851	105676	105917	140575	128942	114413	-	-	-	-	-	-	-	-	-	-	-	-	-	-	-	-	-	-	-	1.12163	0.00946905	2.15591	1.1083	up
Wagp007639	268.13	131.05	267.126	C17H17NO2	[M+H]+	N-(4-hydroxyphenethyl)cinnamamide*	Alkaloids	Alkaloids	-	3	2317.97	2317.97	2317.97	21200.3	25806.3	25792.7	22107.2	17902.1	47901.8	2317.97	2317.97	2317.97	12189.5	11589.9	12114.9	-	-	-	-	1.23631	0.102528	0.0791017	-3.66015	down	1.30789	0.102528	0.0791017	-3.66015	down	1.29344	0.00484343	10.4688	3.38803	up	1.22167	0.00484343	10.4688	3.38803	up
mws0983	326.31	62.06	325.298	C20H39NO2	[M+H]+	N-Oleoylethanolamine	Alkaloids	Alkaloids	111-58-0	3	74178.3	60083.4	56053.5	76895	86181.3	77324.6	44117.4	33740.8	45086.8	27005.2	23904.4	29416.3	53018.1	60472.2	61942	C20792	-	C20792	-	-	-	-	-	-	-	-	-	-	-	1.28471	0.000540093	2.99282	1.58151	up	-	-	-	-	-
Cmbp003769	500.17	161.06	499.163	C21H29N3O9S	[M+H]+	N5-(1-((Carboxymethyl)amino)-3-((3-(4-hydroxy-3,5-dimethoxyphenyl)allyl)thio)-1-oxopropan-2-yl)glutamine	Alkaloids	Alkaloids	-	3	91779.8	152390	196630	78657.8	88488.8	100551	129451	83586.1	77031.1	27864.3	32784.8	26225.8	85211.8	85224.8	60643.6	-	-	-	-	1.22107	0.0526191	0.299498	-1.73938	down	-	-	-	-	-	1.27663	0.0066375	3.08142	1.62359	up	-	-	-	-	-
Wbjp006632	625.25	325.11	624.247	C36H36N2O8	[M+H]+	Tribulusamide A*	Alkaloids	Alkaloids	-	1	257737	334883	495458	1.42696e+06	1.68538e+06	1.45739e+06	1.16611e+06	1.10279e+06	1.30742e+06	359812	344430	443884	801423	822551	858575	-	-	-	-	1.25623	0.00131651	0.321035	-1.6392	down	1.28249	0.000943049	0.304245	-1.7167	down	1.28345	0.00204947	3.98016	1.99283	up	1.18205	0.000469976	4.19981	2.07033	up
Lmqn000432	333.06	333.06	334.067	C9H19O11P	[M-H]-	1-(sn-Glycero-3-phospho)-1D-myo-inositol	Others	Saccharides	-	1	366685	425587	381579	215810	348641	213735	526526	458199	358077	60827.4	78775.6	156757	262778	382289	376341	-	-	-	-	1.18821	0.00676207	0.220703	-2.17982	down	-	-	-	-	-	1.09171	0.0478377	2.62581	1.39276	up	-	-	-	-	-
Wafn003633	391.2	161.05	392.205	C18H32O9	[M-H]-	1-O-Acetyl-Glucopyranose 6-Hydroxydecanoate	Others	Saccharides	-	3	57948.3	66101.5	48862.3	101252	80484.3	110892	9772.46	9772.46	9772.46	65474.2	91761	63146.3	71677	82534.8	95711.3	-	-	-	-	1.26379	0.0201288	7.51709	2.91017	up	1.34004	0.0106479	5.89794	2.56021	up	-	-	-	-	-	-	-	-	-	-
Lmbn000198	133.01	71.01	134.022	C4H6O5	[M-H]-	3-Dehydro-L-Threonic Acid	Others	Saccharides	-	1	1.31783e+07	1.30243e+07	1.25272e+07	2.91886e+07	2.8047e+07	2.82043e+07	1.80438e+07	1.87293e+07	2.001e+07	3.42115e+07	3.46206e+07	3.3764e+07	2.53786e+07	2.47816e+07	2.31144e+07	C03064	ko00053,ko01100	C03064	-	-	-	-	-	-	-	-	-	-	-	-	-	-	-	-	1.22219	2.93779e-05	2.20605	1.14146	up
Wasn000977	311.1	89.24	312.106	C11H20O10	[M-H]-	4-O-galactopyranosylxylose	Others	Saccharides	14087-31-1	3	49543	47970.4	59330.6	214398	191919	251861	9594.07	9594.07	9594.07	81862.7	80619.2	77646.4	89208	87095.5	96538	-	-	-	-	1.27275	0.000315079	8.34294	3.06056	up	1.34221	0.00685945	5.44934	2.44608	up	1.2792	0.015006	2.74094	1.45467	up	1.21125	0.00863904	4.19638	2.06915	up
Wasn000495	311.1	89.02	312.106	C11H20O10	[M-H]-	6-O-alpha-L-arabinopyranosyl-D-glucopyranose	Others	Saccharides	14116-69-9	3	55588.4	51403.8	56755.4	324698	320223	332747	56743.8	50572	81862.7	145810	112023	97381.1	142724	184668	179652	C01625	-	C01625	-	-	-	-	-	-	-	-	-	-	-	1.26234	0.00303654	2.75234	1.46066	up	1.22291	1.59606e-05	5.97058	2.57787	up
MWSmce676	149.05	59.01	150.053	C5H10O5	[M-H]-	D-Arabinose*	Others	Saccharides	10323-20-3	3	57810.7	44143.8	34764.9	364026	325474	330615	80051.7	89813.3	81498.9	97965.4	99693.4	101199	194413	145995	144738	C00216	ko00040,ko00053,ko00520,ko01100,ko01250	C00216	-	-	-	-	-	-	-	-	-	-	-	1.2931	0.00239489	3.41338	1.7712	up	1.21032	0.000174344	7.46137	2.89944	up
MWS2442	259.02	96.97	260.03	C6H13O9P	[M-H]-	D-Fructose 6-Phosphate*	Others	Saccharides	643-13-0	1	1.78707e+06	2.0225e+06	1.78098e+06	1.77257e+06	1.4482e+06	1.56783e+06	2.46341e+06	2.56838e+06	2.3409e+06	1.10592e+06	1.10312e+06	1.07895e+06	1.57144e+06	1.6367e+06	2.02419e+06	C00085	ko00052,ko00500,ko00710,ko01100,ko01110,ko01200	C00085	-	1.26984	0.0020123	0.445969	-1.16498	down	-	-	-	-	-	-	-	-	-	-	-	-	-	-	-
mws1164	179.06	59.01	180.063	C6H12O6	[M-H]-	D-Fructose*	Others	Saccharides	57-48-7	1	472220	492949	550167	3.36252e+06	3.61555e+06	3.79463e+06	655857	469920	525511	3.79804e+06	3.17462e+06	3.11445e+06	2.44661e+06	2.49852e+06	2.59709e+06	C05003	-	C05003	-	1.26262	0.0039894	6.10864	2.61085	up	-	-	-	-	-	-	-	-	-	-	1.22156	0.00120305	7.10912	2.82967	up
mws1189	193.04	72.99	194.043	C6H10O7	[M-H]-	D-Galacturonic acid	Others	Saccharides	685-73-4	3	29501.5	38750.5	32438.1	72516.1	57686.4	55685.7	65129.6	36724.1	30375.6	79764	104695	89315.4	56498.6	59679.5	44992.6	C00333	ko00040,ko00053,ko00520,ko01100,ko01240,ko01250,ko02010	C00333	-	1.07925	0.0270376	2.07045	1.04995	up	-	-	-	-	-	-	-	-	-	-	-	-	-	-	-
mws0866	259.022	96.9696	260.03	C6H13O9P	[M-H]-	D-Glucose 6-phosphate*	Others	Saccharides	56-73-5	1	2.55114e+06	2.33775e+06	2.33356e+06	2.18322e+06	2.20534e+06	2.20103e+06	3.08782e+06	3.42417e+06	2.92182e+06	1.48472e+06	1.45051e+06	1.32093e+06	2.2169e+06	2.15418e+06	2.65145e+06	C00092	ko00500,ko00524,ko00562,ko01100,ko01110	C00092	-	1.25923	0.00375737	0.45116	-1.14829	down	-	-	-	-	-	-	-	-	-	-	-	-	-	-	-
mws4170	179.056	59.0139	180.063	C6H12O6	[M-H]-	D-Glucose*	Others	Saccharides	50-99-7	1	703860	669455	750398	3.58864e+06	4.06803e+06	4.14382e+06	918403	642310	586867	4.71296e+06	3.59093e+06	3.24418e+06	3.04492e+06	2.83131e+06	3.07525e+06	C00031	ko00010,ko00030,ko00052,ko00500,ko00520,ko00524,ko00901,ko01100,ko01110,ko02010	C00031	-	1.24615	0.0155568	5.37725	2.42687	up	-	-	-	-	-	-	-	-	-	-	1.22101	0.00249831	5.55654	2.47419	up
pmf0138	179.06	59.01	180.063	C6H12O6	[M-H]-	D-Mannose*	Others	Saccharides	3458-28-4	1	573597	575528	614045	4.44028e+06	4.21084e+06	4.67612e+06	853068	615112	748140	4.37053e+06	4.26142e+06	3.95258e+06	3.06898e+06	2.80725e+06	3.21742e+06	C00159	ko00051,ko00052,ko00520,ko01100,ko01250,ko02010	C00159	-	1.26467	0.00012087	5.67812	2.50541	up	-	-	-	-	-	-	-	-	-	-	1.22285	0.00110316	7.55868	2.91813	up
mws0889	135.03	75.01	136.037	C4H8O5	[M-H]-	D-Threonic Acid	Others	Saccharides	3909-12-4	1	208906	132370	152494	330724	318448	366551	236790	175253	134859	295817	294177	207575	295084	264106	250036	C21649	-	C21649	-	-	-	-	-	-	-	-	-	-	-	-	-	-	-	-	1.14271	0.00531068	2.05708	1.0406	up
MWSmce682	149.046	59.0141	150.053	C5H10O5	[M-H]-	DL-Xylose*	Others	Saccharides	25990-60-7	3	64527.7	64263.4	50015.5	330724	299396	319081	64245.6	71876.7	112676	71648.5	104023	83246.9	193994	164809	141841	-	-	-	-	-	-	-	-	-	-	-	-	-	-	1.27675	6.34457e-05	3.66602	1.87421	up	1.21677	0.000135222	5.30853	2.40831	up
Wafn002902	497.22	305.16	438.21	C19H34O11	[M+CH3COOH-H]-	Octanoyl arabinosylglucoside	Others	Saccharides	-	1	191475	155185	149565	57918.2	63841.7	66490.2	95843.6	107213	108927	120167	133593	110361	144802	124769	137396	-	-	-	-	-	-	-	-	-	-	-	-	-	-	-	-	-	-	-	1.20443	0.0134667	0.379365	-1.39834	down
Lmqn000351	325.11	59.01	326.121	C12H22O10	[M-H]-	Rutinose	Others	Saccharides	90-74-4	3	24212.1	22198.7	25582.3	160608	176974	189430	57915.6	28405.6	27613.8	169882	149356	161646	102322	91632.5	168807	C08247	-	C08247	-	1.21004	0.00124266	4.22068	2.07748	up	-	-	-	-	-	-	-	-	-	-	1.22116	0.00269937	7.3203	2.8719	up
Zamn00402	179.056	59.0139	180.063	C6H12O6	[M-H]-	sorbose*	Others	Saccharides	3615-56-3	1	597715	582826	607692	3.93402e+06	3.64592e+06	3.86511e+06	560931	447377	489246	3.97676e+06	3.11709e+06	3.44295e+06	2.52504e+06	2.40771e+06	2.93416e+06	C01452	-	C01452	-	1.26683	0.00612812	7.036	2.81476	up	-	-	-	-	-	-	-	-	-	-	1.22324	0.000674864	6.4002	2.67812	up
Wmqn000820	193.09	163.04	194.094	C11H14O3	[M-H]-	Dehydrololiolide	Terpenoids	Terpene	19355-58-9	3	281366	233014	268698	91279.5	93416.1	122432	211539	197204	197604	50524	67075	19514	143910	150318	130055	-	-	-	-	1.15431	0.00413074	0.22613	-2.14478	down	-	-	-	-	-	-	-	-	-	-	1.19184	0.00141421	0.392206	-1.35032	down
pmn001381	349.15	187.1	350.158	C15H26O9	[M-H]-	Eucommioside	Terpenoids	Terpene	-	3	19004.7	20481.2	25207.3	157484	170082	124395	86538.2	75597.4	91344.9	69287.4	77184.5	67734.5	85032.4	77098.7	67734.4	-	-	-	-	-	-	-	-	-	1.3321	0.00203997	0.255219	-1.97019	down	1.24827	0.0241041	2.10994	1.0772	up	1.21361	0.00989636	6.98624	2.80452	up
Wbsp000037	236.16	58.02	235.157	C14H21NO2	[M+H]+	1-[3-(4-methyl-6-oxocyclohex-1-en-1-yl)propyl]pyrrolidin-2-one	Others	Ketone compounds	-	2	588231	489549	474628	139312	112260	152569	504660	492907	457438	67512.6	70849	106027	254407	305812	296450	-	-	-	-	1.25653	3.24903e-05	0.167964	-2.57378	down	-	-	-	-	-	-	-	-	-	-	1.20692	0.00467314	0.260331	-1.94158	down
Labp005050	307.1	127.04	306.095	C12H18O9	[M+H]+	5β,6β-dihydroxycyclohex-2-en-1-O-β-glucopyranoside	Others	Ketone compounds	-	1	144220	293469	506211	1.38453e+06	1.20962e+06	1.45305e+06	10934	127392	102962	690917	824785	772911	829420	848394	996644	-	-	-	-	1.09711	0.000216032	9.48498	3.24565	up	-	-	-	-	-	-	-	-	-	-	1.10942	0.00205323	4.28773	2.10022	up
pmp000602	395.13	233.08	394.126	C19H22O9	[M+H]+	6-Hydroxymusizin-8-O-β-D-glucoside	Others	Ketone compounds	-	1	58950.1	57266.1	80842.1	107818	75801.4	79169.9	151570	171804	154961	272859	286290	225700	154961	156645	161698	-	-	-	-	-	-	-	-	-	1.30332	0.000804328	0.411967	-1.2794	down	1.25944	0.0031798	0.334828	-1.57851	down	-	-	-	-	-
pmp000604	435.13	273.07	434.121	C21H22O10	[M+H]+	Rubrofusarin-6-O-glucoside*	Others	Ketone compounds	132922-80-6	2	44620.6	38241.6	46213.8	95109.9	58950.6	107381	55273.5	66936.6	100369	47555.9	30688.9	43027.3	95589.6	50985.6	73299.1	-	-	-	-	-	-	-	-	-	-	-	-	-	-	1.11116	0.071706	2.15582	1.10824	up	1.06471	0.0897065	2.02548	1.01827	up
Lmtp004146	275.09	107.05	274.084	C15H14O5	[M+H]+	Santalin	Others	Ketone compounds	7400-10-4	1	24842.4	39747.9	24103.4	493349	506669	640688	460308	428720	540355	91062.4	114257	55234.7	286455	259923	303012	-	-	-	-	1.23241	0.00189559	0.182284	-2.45574	down	1.33587	0.00467858	0.0620504	-4.01042	down	1.25842	0.00528784	6.297	2.65466	up	1.21425	0.00761536	18.4986	4.20934	up
MWSmce039	124.04	80.05	123.032	C6H5NO2	[M+H]+	Isonicotinic acid	Others	Vitamin	55-22-1	3	72108.6	95059.6	96313.2	13817	13817	13817	82290.6	74322.1	69084.8	95277.1	79901.7	99362.5	77224.1	86354	75441.6	C07446	-	C07446	-	-	-	-	-	-	-	-	-	-	-	1.2922	0.00576424	0.150982	-2.72755	down	1.21726	0.0111126	0.15732	-2.66823	down
Hmfn000531	175.02	87.01	176.032	C6H8O6	[M-H]-	L-Ascorbic acid (Vitamin C)	Others	Vitamin	50-81-7	1	417360	416459	260525	41309.5	77165.8	63586.8	251971	405560	725700	138049	115401	119649	212906	220707	277117	C00072	ko00053,ko00480,ko01100,ko01110,ko01240	C00072	-	1.13413	0.136914	0.26973	-1.89041	down	-	-	-	-	-	1.151	0.0102296	0.487973	-1.03513	down	1.18226	0.0244418	0.166366	-2.58756	down
mws0133	123.06	80.05	122.048	C6H6N2O	[M+H]+	Nicotinamide	Others	Vitamin	98-92-0	3	454106	463803	435607	284747	274628	245592	529753	504686	467002	209473	240409	195844	345082	348054	365246	C00153	ko00760,ko01100,ko01240	C00153	-	1.25568	0.000382256	0.430071	-1.21735	down	-	-	-	-	-	-	-	-	-	-	-	-	-	-	-
pme0490	124.04	78.03	123.032	C6H5NO2	[M+H]+	Nicotinic acid (Vitamin B3)	Others	Vitamin	59-67-6	1	69863.1	189660	165925	195827	208227	225017	13169.7	13169.7	13169.7	122643	110831	122168	201446	65848.5	176826	C00253	ko00760,ko00960,ko01100,ko01110,ko01240	C00253	-	1.27235	0.00133957	9.00151	3.17017	up	1.29865	0.072357	10.7684	3.42873	up	-	-	-	-	-	-	-	-	-	-
pmb0790	494.19	332.5	493.18	C20H31NO13	[M+H]+	Pyridoxine-5'-O-diglucoside	Others	Vitamin	-	3	53820.3	34976.7	34605.5	27684.5	25257.1	28072.4	36749.4	51458.2	45920.3	44934.2	68505.6	56553.9	36450.4	24315.5	27665.3	-	-	-	-	-	-	-	-	-	-	-	-	-	-	1.2239	0.0467256	0.47657	-1.06924	down	-	-	-	-	-
pmb0789	332.13	152.07	331.127	C14H21NO8	[M+H]+	Pyridoxine-5'-O-glucoside	Others	Vitamin	-	3	106231	116316	114237	109445	136866	140540	272553	256585	266951	158805	160937	178141	150775	130916	158081	C03996	-	C03996	-	-	-	-	-	-	1.34254	3.65611e-05	0.423049	-1.2411	down	-	-	-	-	-	-	-	-	-	-
mws0232	377.15	243.09	376.138	C17H20N4O6	[M+H]+	Riboflavin (Vitamin B2)	Others	Vitamin	83-88-5	1	1495.79	1495.79	11949.3	41855	31393.5	34327.9	26905.5	10470.5	29899	25310.9	17940	20928.5	7478.96	19431	19434.2	C00255	ko00740,ko01100,ko01110,ko01240,ko02010	C00255	-	-	-	-	-	-	1.05142	0.0823278	0.222087	-2.17081	down	-	-	-	-	-	1.06664	0.0028419	7.20015	2.84803	up
Lahp003986	435.13	273.08	434.121	C21H22O10	[M+H]+	3,4-Dihydro-4-(4'-hydroxyphenyl)-5,7-dihydroxycoumarin glucoside	Lignans and Coumarins	Coumarins	-	2	25861.9	18252.1	28893.9	27373.6	33454.6	31944.9	50185.6	57788.1	39535.6	31939.6	27382.6	21292.6	34980.6	30414.1	34980.6	-	-	-	-	-	-	-	-	-	1.20481	0.0234087	0.494937	-1.01468	down	-	-	-	-	-	-	-	-	-	-
Yalp002838	207.07	91.05	206.058	C11H10O4	[M+H]+	4-Methoxy-5-(hydroxymethyl)-2H-1-benzopyran-2-one	Lignans and Coumarins	Coumarins	-	3	177046	157169	154493	899452	707762	684517	131915	152074	147384	380276	384922	374230	415926	362400	377847	-	-	-	-	1.26771	5.79348e-05	2.64141	1.40131	up	-	-	-	-	-	1.25658	0.0298087	2.0113	1.00813	up	1.21446	0.0119088	4.68937	2.22939	up
HX1341	163.04	89.04	162.032	C9H6O3	[M+H]+	7-hydroxy-2H-1-benzopyran-2-one	Lignans and Coumarins	Coumarins	-	2	86771.7	78963.1	82280.6	47908.7	68939.6	50169.5	72754.8	73386.6	54580.4	9356.84	9356.84	9356.84	81168.9	46784.2	50125.4	-	-	-	-	1.26664	0.0112856	0.139848	-2.83807	down	-	-	-	-	-	1.2847	0.0200895	5.94994	2.57288	up	-	-	-	-	-
Lmjn102210	461.14	299.09	462.153	C23H26O10	[M-H]-	Desmethylagrimonolide-6-O-β-D-glucopyranoside	Lignans and Coumarins	Coumarins	-	1	4406.95	4406.95	4406.95	50257.6	54191.7	54512.1	95554.8	72964.6	101478	22034.8	36459.5	40754.3	37387.6	51229.8	43388.4	-	-	-	-	1.17446	0.0082356	0.367591	-1.44383	down	1.3434	0.0101447	0.0489666	-4.35206	down	-	-	-	-	-	1.22337	0.000791902	12.0235	3.58779	up
Zmcp001750	385.11	223.06	384.106	C17H20O10	[M+H]+	Eleutheroside B1*	Lignans and Coumarins	Coumarins	16845-16-2	2	40945.6	17437	56295.1	123179	139906	183866	54611	73350.1	72062.9	92795.1	82673.1	74227.1	73486	92110.6	82257	-	-	-	-	-	-	-	-	-	-	-	-	-	-	-	-	-	-	-	1.09132	0.0104707	3.89745	1.96253	up
Lmbp003208	385.12	223.06	384.106	C17H20O10	[M+H]+	Fraxidin-8-O-glucoside*	Lignans and Coumarins	Coumarins	-	2	66528.1	56295.1	47246.1	121492	119805	172168	59286	76761.1	53582	100658	127523	119726	137530	117693	133816	-	-	-	-	-	-	-	-	-	-	-	-	-	-	-	-	-	-	-	1.15469	0.0321334	2.43115	1.28164	up
Hmlp004943	625.18	317.07	624.169	C28H32O16	[M+H]+	Nitensoside B	Lignans and Coumarins	Coumarins	-	3	7.27226e+06	5.08807e+06	8.39545e+06	5.05135e+06	4.4962e+06	3.28024e+06	3.11973e+06	2.84635e+06	1.96648e+06	140216	80887	131155	2.61642e+06	3.56102e+06	3.42282e+06	-	-	-	-	1.25985	0.0182077	0.0444066	-4.49308	down	1.23784	0.035898	2.61653	1.38766	up	1.28615	0.0153596	36.4159	5.1865	up	-	-	-	-	-
HX1366	147.04	91.05	146.037	C9H6O2	[M+H]+	coumarin	Lignans and Coumarins	Coumarins	-	2	409294	439656	451801	589169	539417	557026	67028.1	67028.1	67028.1	388848	344854	422157	510192	426209	335140	-	-	-	-	1.27008	0.0049113	5.74814	2.52309	up	1.34573	0.00118714	6.46869	2.69347	up	-	-	-	-	-	-	-	-	-	-
Lmhn005110	299.06	284.02	300.063	C16H12O6	[M-H]-	Aracarpene 1	Flavonoids	Isoflavones	1261245-78-6	3	47999.4	60048.1	54493	320716	319392	289461	334144	304412	354656	181791	125447	136685	197446	217996	208381	-	-	-	-	1.22018	0.0014036	0.446957	-1.16179	down	1.34141	0.00175846	0.163651	-2.6113	down	1.23691	0.00292503	2.09399	1.06625	up	1.21948	0.000576219	5.719	2.51576	up
Lmhn004976	299.06	284.02	300.063	C16H12O6	[M-H]-	Aracarpene 2*	Flavonoids	Isoflavones	-	3	54038.6	74289.6	77063.9	309110	272520	293293	302464	289933	339554	220416	133519	141870	166292	213519	225829	-	-	-	-	-	-	-	-	-	1.32956	0.000833453	0.220389	-2.18187	down	-	-	-	-	-	1.20801	0.000149059	4.25977	2.09078	up
MWSHY0111	447.13	285.08	446.121	C22H22O10	[M+H]+	Calycosin-7-O-glucoside	Flavonoids	Isoflavones	20633-67-4	3	72560.1	44254.4	53224.2	118567	111473	84970.6	54865.1	65491.4	67270.6	134512	138032	136281	74340.1	104426	77879.6	-	-	-	-	1.25596	0.0015965	2.17892	1.12361	up	-	-	-	-	-	-	-	-	-	-	-	-	-	-	-
mws0895	431.1	269.05	432.106	C21H20O10	[M-H]-	Genistein-7-O-Glucoside (Genistin)*	Flavonoids	Isoflavones	529-59-9	3	22630.2	15881	10883.4	54378.8	40397.2	44453.4	21495.6	21927.2	22287	65079.7	77980.8	49209.7	35187.1	22230.7	37290.2	C09126	ko00943	C09126	-	1.23341	0.0366774	2.92605	1.54895	up	-	-	-	-	-	-	-	-	-	-	1.12551	0.00566444	2.81871	1.49504	up
Lmgp004731	433.11	271.06	432.106	C21H20O10	[M+H]+	Genistein-7-O-galactoside*	Flavonoids	Isoflavones	-	3	27956.2	39904.9	26962	87501.7	70795.7	48442.7	59619.2	54016.4	39113.2	61440.7	69890.4	55848.7	50264.9	27948.7	40997.2	-	-	-	-	-	-	-	-	-	-	-	-	-	-	-	-	-	-	-	1.06967	0.066959	2.18027	1.12451	up
Lcyp000677	447.13	285.08	446.121	C22H22O10	[M+H]+	Prunetin-4'-O-glucoside(Prunitrin)*	Flavonoids	Isoflavones	154-36-9	1	26633.1	26223.1	26952.2	556828	458300	499825	573166	421997	397375	288580	251792	303197	303116	341422	300722	-	-	-	-	-	-	-	-	-	1.34213	0.0154079	0.0573115	-4.12503	down	-	-	-	-	-	1.22283	0.00354365	18.9824	4.24659	up
pmn001692	328.12	295.09	329.126	C18H19NO5	[M-H]-	3-O-Acetylhamayne	Alkaloids	Isoquinoline alkaloids	-	1	54104.9	46372.4	76671.7	125184	58735	86551	292049	211563	349258	142091	157653	126648	126730	136002	143620	C12165	-	C12165	-	1.15109	0.064318	0.49995	-1.00014	down	1.3017	0.0252444	0.207709	-2.26736	down	-	-	-	-	-	-	-	-	-	-
Labp003718	700.28	311.13	699.274	C32H45NO16	[M+H]+	Glucosyl-6,7-di-O-methyl-N-deacetylisoipecosidic acid	Alkaloids	Isoquinoline alkaloids	-	3	70238.7	70238.7	58050.4	111637	107613	106101	61019.9	68756	65767	41848	44836.5	43342.2	59769	61263	61273.2	-	-	-	-	-	-	-	-	-	-	-	-	-	-	1.29343	4.95378e-05	2.50218	1.32319	up	-	-	-	-	-
mws0677	219.11	160.08	218.106	C12H14N2O2	[M+H]+	N-Acetyl-5-hydroxytryptamine	Alkaloids	Plumerane	1210-83-9	3	26870.9	19434.2	14946	44662.4	46150.2	49118.9	31388.2	29142.3	38340.9	64401.3	41680.6	17940	49253.4	28287.1	40192.4	C00978	ko00380,ko01100,ko01110	C00978	-	-	-	-	-	-	-	-	-	-	-	-	-	-	-	-	1.13481	0.00968981	2.28455	1.19191	up
mws0005	161.11	144.08	160.1	C10H12N2	[M+H]+	Tryptamine	Alkaloids	Plumerane	61-54-1	1	224882	372523	361913	192933	162028	261825	214386	285186	299990	1.18499e+06	1.50121e+06	1.06805e+06	505831	482777	521354	C00398	ko00380,ko00901,ko01100,ko01110	C00398	-	1.25085	0.0139597	4.69537	2.23124	up	-	-	-	-	-	1.27241	0.011746	0.164291	-2.60568	down	-	-	-	-	-
pmf0297	297.32	183.21	298.324	C20H42O	[M-H]-	1-Eicosanol	Lipids	Free fatty acids	629-96-9	3	134850	165115	134748	134592	143641	125489	242526	101359	228562	70125.2	74161.5	61842.2	99589.6	72381.5	80939	-	-	-	-	1.09102	0.111897	0.360084	-1.4736	down	-	-	-	-	-	-	-	-	-	-	-	-	-	-	-
MW0015479	311.22	293.21	310.214	C18H30O4	[M+H]+	12(13)Ep-9-KODE	Lipids	Free fatty acids	-	3	109622	117965	118602	57181.3	62819.3	83050.2	217042	216014	221635	619935	266359	327721	147466	166769	188838	-	-	-	-	-	-	-	-	-	-	-	-	-	-	1.23321	0.0899844	0.167256	-2.57987	down	-	-	-	-	-
pmb2799	295.23	195.14	296.235	C18H32O3	[M-H]-	12,13-Epoxy-9-Octadecenoic Acid	Lipids	Free fatty acids	6799-85-5	1	96834	85303.2	92124.1	38848.9	37032.9	44550.4	70289.7	72660.4	75060.9	52589.2	41410.1	43518.8	58528.3	63539.2	61689.1	C14826	ko00591,ko01100	C14826	-	-	-	-	-	-	-	-	-	-	-	-	-	-	-	-	1.20817	0.000464288	0.439115	-1.18733	down
Zmyn004714	297.24	183.14	298.251	C18H34O3	[M-H]-	12-Hydroxyoctadec-9-Enoic Acid; Ricinoleic acid	Lipids	Free fatty acids	141-22-0	1	125932	139751	121031	129146	124523	68927.4	223979	174829	220169	78401.7	61664.5	54200.9	109518	81687.8	74174.1	C08365	-	C08365	-	1.24001	0.00500022	0.313852	-1.67185	down	-	-	-	-	-	-	-	-	-	-	-	-	-	-	-
MWS80007	311.22	249.22	312.23	C18H32O4	[M-H]-	13-Hydroperoxy-9Z,11E-octadecadienoic acid*	Lipids	Free fatty acids	23017-93-8	3	12620.1	15219.9	11051.7	36509.6	32180.2	32437.7	11054.8	14058.1	12142.5	15376	16652.5	12823.7	16239.1	17773	18569.6	-	-	-	-	-	-	-	-	-	-	-	-	-	-	1.26687	0.00060237	2.25468	1.17292	up	1.1974	0.000405952	2.60023	1.37864	up
pmb2789	309.21	209.05	310.214	C18H30O4	[M-H]-	13S-Hydroperoxy-6Z,9Z,11E-octadecatrienoic acid	Lipids	Free fatty acids	121107-97-9	3	46357.3	38684.9	46975.7	25855	22796.6	35271.6	43342.6	43787	42433.8	138848	61644.1	70342.6	38818.5	39719.1	43042.6	-	-	-	-	1.01899	0.193516	2.09036	1.06375	up	-	-	-	-	-	1.15594	0.122159	0.309869	-1.69027	down	-	-	-	-	-
pmb2804	311.22	171.14	312.23	C18H32O4	[M-H]-	13S-Hydroperoxy-9Z,11E-octadecadienoic acid	Lipids	Free fatty acids	33964-75-9	3	86706.6	85669.7	77412.7	23496.2	38154.6	32705	65201.9	75460.9	80608.1	33568.6	50704	49295.4	45516.4	67030.2	68664.7	C04717	ko00591,ko01100	C04717	-	-	-	-	-	-	-	-	-	-	-	-	-	-	-	-	1.17348	0.00101584	0.377742	-1.40453	down
Zmpn003368	293.21	195.14	294.219	C18H30O3	[M-H]-	13S-Hydroxy-9Z,11E,15Z-octadecatrienoic acid	Lipids	Free fatty acids	87984-82-5	3	182446	190814	212425	89044.5	95730	92338.2	120219	125333	144995	271085	151063	178350	146724	159103	165315	C16316	ko00592	C16316	-	-	-	-	-	-	-	-	-	-	-	1.1711	0.0968503	0.461472	-1.11569	down	1.21295	0.00562685	0.473143	-1.07965	down
Hmqp005455	297.24	81.07	296.235	C18H32O3	[M+H]+	15(R)-Hydroxylinoleic Acid	Lipids	Free fatty acids	177931-23-6	3	67371.7	75025.8	73846.2	26489.2	23475.7	28263.9	67402.7	59242.6	173234	33346.7	31291.5	27476	40026.2	48190.1	48471.9	-	-	-	-	1.06889	0.199641	0.307171	-1.70289	down	-	-	-	-	-	-	-	-	-	-	1.21416	0.000302164	0.361762	-1.46689	down
Zmyn004676	293.21	113.1	294.219	C18H30O3	[M-H]-	17-Hydroxylinolenic acid	Lipids	Free fatty acids	-	1	762387	767263	874736	377897	414405	401353	535403	483706	497753	1.12728e+06	578633	667398	555830	619597	601122	C16346	ko00592	C16346	-	-	-	-	-	-	-	-	-	-	-	-	-	-	-	-	1.21021	0.00503416	0.496449	-1.01028	down
Zmjn003398	227.13	183.14	228.136	C12H20O4	[M-H]-	2-Dodecenedioic acid	Lipids	Free fatty acids	6402-36-4	3	100971	85121.7	84446.8	28917.9	28656.8	26210.4	47014.6	65645.4	67852.1	28696	28207.8	34381.1	51196	48702.9	53343.6	C16308	ko00592,ko01110	C16308	-	-	-	-	-	-	-	-	-	-	-	-	-	-	-	-	1.21588	0.00636336	0.309696	-1.69107	down
Zmyn004732	293.21	185.12	294.219	C18H30O3	[M-H]-	2R-hydroxy-9Z,12Z,15Z-octadecatrienoic acid	Lipids	Free fatty acids	-	1	103515	105637	113432	29462.3	27881.3	34599.9	69987.7	74572.6	76236.6	51823.7	46734.6	40379.1	56421.9	67460.4	67973.8	C16342	ko00592	C16342	-	-	-	-	-	-	-	-	-	-	-	-	-	-	-	-	1.21615	8.03803e-05	0.285023	-1.81085	down
Zmyn005252	285.24	239.24	286.251	C17H34O3	[M-H]-	3-Hydroxy-palmitic acid methyl ester	Lipids	Free fatty acids	51883-36-4	1	4650.05	3566.92	4358.77	4189.33	7043.68	3938.63	6966.68	5195.49	8440.92	713.384	713.384	713.384	5993.95	5420.64	3796.34	C11849	-	C11849	-	1.26292	0.0224588	0.103875	-3.26708	down	-	-	-	-	-	1.27214	0.0487487	7.08904	2.82559	up	-	-	-	-	-
Lmbn005287	311.22	249.22	312.23	C18H32O4	[M-H]-	7S,8S-DiHODE; (9Z,12Z)-(7S,8S)-Dihydroxyoctadeca-9,12-dienoic acid*	Lipids	Free fatty acids	143288-65-7	3	13015.5	14677.3	19448.3	39857.1	36097	36092.9	9366.57	11671.4	12749.3	15791.2	16567.9	12985.3	20481	17786.6	15301.1	C07354	ko00591	C07354	-	-	-	-	-	-	-	-	-	-	-	1.2752	0.000202704	2.47102	1.30511	up	1.17842	0.00143215	2.37684	1.24905	up
Wcsn010524	265.22	265.22	266.225	C17H30O2	[M-H]-	8,11-Heptadecadienoic acid	Lipids	Free fatty acids	-	2	533902	639099	603421	188364	221611	194543	547716	560750	582137	289431	300389	225277	365973	423128	389982	-	-	-	-	1.23498	0.00225876	0.482134	-1.05249	down	-	-	-	-	-	-	-	-	-	-	1.21278	0.00318187	0.340301	-1.55512	down
Lmbn005662	295.23	171.1	296.235	C18H32O3	[M-H]-	9(10)-EpOME;(9R,10S)-(12Z)-9,10-Epoxyoctadecenoic acid	Lipids	Free fatty acids	16833-56-0	1	150648	153739	155933	45878.3	47252.3	44449.9	117555	121701	107030	48638.8	48400.6	49899.4	87787.3	90653.2	92136.9	C14825	ko00591,ko01100	C14825	-	1.26748	0.00395111	0.424327	-1.23675	down	-	-	-	-	-	-	-	-	-	-	1.22297	8.26167e-06	0.29888	-1.74236	down
Hmqn003054	329.23	311.22	330.241	C18H34O5	[M-H]-	9,10,11-Trihydroxy-12-octadecenoic acid	Lipids	Free fatty acids	61911-67-9	1	102355	87951.8	105848	42091.1	45406	53029.2	79098.2	91444.7	94196.1	90434.9	64535.8	69219	62980.7	59469	83764	-	-	-	-	-	-	-	-	-	-	-	-	-	-	-	-	-	-	-	1.19078	0.00286917	0.474503	-1.07551	down
pmn001694	329.23	229.15	330.241	C18H34O5	[M-H]-	9,10,13-Trihydroxy-11-Octadecenoic Acid	Lipids	Free fatty acids	29907-57-1	1	1.15929e+06	1.08557e+06	1.14702e+06	545553	568672	468760	1.02915e+06	982618	991193	939007	726706	772430	742843	817374	926990	C14835	ko00591	C14835	-	-	-	-	-	-	-	-	-	-	-	-	-	-	-	-	1.20767	0.000146418	0.466699	-1.09943	down
Lmbn004240	329.23	199.13	330.241	C18H34O5	[M-H]-	9,10-Dihydroxy-12,13-epoxyoctadecanoic acid	Lipids	Free fatty acids	-	1	356119	348574	407894	127213	130039	125988	242767	248783	225036	177475	191492	181822	217471	235346	224879	C14837	ko00591	C14837	-	-	-	-	-	-	-	-	-	-	-	-	-	-	-	-	1.2182	0.00567019	0.344459	-1.5376	down
Lmbn003970	329.23	211.14	330.241	C18H34O5	[M-H]-	9,12,13-TriHOME; 9(S),12(S),13(S)-Trihydroxy-10(E)-octadecenoic acid	Lipids	Free fatty acids	97134-11-7	2	1.49803e+06	1.48205e+06	1.42128e+06	615472	710003	661340	1.23642e+06	1.34413e+06	1.27664e+06	1.2213e+06	923659	961985	960835	1.14939e+06	1.09859e+06	C14833	ko00591	C14833	-	-	-	-	-	-	-	-	-	-	-	-	-	-	-	-	1.21639	2.84e-05	0.45141	-1.14749	down
MWS80006	311.22	293.21	312.23	C18H32O4	[M-H]-	9-Hydroperoxy-9Z,11E-Octadecadienoic Acid	Lipids	Free fatty acids	-	3	123694	124012	133999	39715.5	36677	36622.9	88017.1	92747.6	87725.6	56388.1	65002.1	58213.2	72777.7	70815.2	80965.2	-	-	-	-	-	-	-	-	-	-	-	-	-	-	-	-	-	-	-	1.22124	0.0006225	0.296081	-1.75594	down
Zmyn004449	309.21	171.1	310.214	C18H30O4	[M-H]-	9-Hydroxy-12-oxo-10(E),15(Z)-octadecadienoic acid	Lipids	Free fatty acids	-	3	15314.3	14760.7	17132.8	6530	7064.88	9251.83	28862.5	28805.6	27700.4	21773.7	19767.1	17979.8	13519.8	17024	14003.4	C21923	ko00592,ko01110	C21923	-	-	-	-	-	-	-	-	-	-	-	1.25735	0.00121217	0.383846	-1.3814	down	1.16855	0.00194495	0.483961	-1.04704	down
Rfmb087	311.22	293.21	312.23	C18H32O4	[M-H]-	9-Hydroxy-13-oxo-10-octadecenoic Acid	Lipids	Free fatty acids	-	3	194491	200037	186619	88618.5	92383.6	108350	179875	177986	196405	221133	218490	243259	209497	166198	178413	-	-	-	-	-	-	-	-	-	-	-	-	-	-	1.27855	0.000274496	0.423722	-1.23881	down	1.20379	0.000437842	0.497898	-1.00608	down
Wcdp007645	295.23	151.11	294.219	C18H30O3	[M+H]+	9-Oxo-10,12-Octadecadienoic Acid	Lipids	Free fatty acids	54665-32-6	1	299702	307300	341549	127006	136145	141427	211647	209538	217154	358413	204294	204881	196217	232030	258518	-	-	-	-	-	-	-	-	-	-	-	-	-	-	-	-	-	-	-	1.21508	0.00248671	0.426521	-1.22931	down
MW0015391	297.24	133.1	296.235	C18H32O3	[M+H]+	9R-hydroxy-10E,12Z-octadecadienoic acid	Lipids	Free fatty acids	10075-11-3	3	400541	393754	460045	113258	119072	126787	269827	246160	254876	194217	176442	166717	201281	239546	262697	-	-	-	-	-	-	-	-	-	-	-	-	-	-	-	-	-	-	-	1.21827	0.00389415	0.286299	-1.8044	down
Zmjn004133	311.22	293.21	312.23	C18H32O4	[M-H]-	9S-Hydroperoxy-10E,12Z-octadecadienoic acid	Lipids	Free fatty acids	5502-91-0	3	1.07156e+06	1.13219e+06	1.15152e+06	391917	415163	425927	546504	509320	528962	491068	516832	473128	582865	621045	615108	C14827	ko00591,ko01100	C14827	-	-	-	-	-	-	1.34216	0.000329959	2.11717	1.08214	up	-	-	-	-	-	1.22114	0.000243124	0.367484	-1.44425	down
Rfmb091	295.23	195.14	296.235	C18H32O3	[M-H]-	9S-Hydroxy-10E,12Z-octadecadienoic acid*	Lipids	Free fatty acids	15514-85-9	1	1.23064e+06	1.22916e+06	1.42639e+06	675724	699630	765523	980249	945636	934134	1.80502e+06	1.20974e+06	1.28966e+06	983668	1.00488e+06	1.06507e+06	C14767	ko00591	C14767	-	-	-	-	-	-	-	-	-	-	-	1.21092	0.0581283	0.497368	-1.00762	down	-	-	-	-	-
Lmbn005923	277.217	59.0139	278.225	C18H30O2	[M-H]-	Crepenynic acid	Lipids	Free fatty acids	2277-31-8	1	100680	102146	99920.3	54383.2	50908.4	45570.4	111708	114736	124015	56675.6	63681.1	60228.4	85626.2	84943.5	88504.2	C07289	ko00591	C07289	-	-	-	-	-	-	-	-	-	-	-	-	-	-	-	-	1.21013	0.00151349	0.498311	-1.00488	down
Lmcn009539	293.25	293.25	294.256	C19H34O2	[M-H]-	E,E,Z-1,3,12-Nonadecatriene-5,14-diol	Lipids	Free fatty acids	-	3	78200	120625	121104	32638	45314.2	36146.8	59198.7	80725.2	66490.6	40776	53741.3	58638.3	56979.1	59903.8	57168.6	-	-	-	-	-	-	-	-	-	-	-	-	-	-	-	-	-	-	-	1.15794	0.033258	0.356638	-1.48747	down
pmn001610	307.264	307.264	308.272	C20H36O2	[M-H]-	Eicosadienoic acid*	Lipids	Free fatty acids	5598-38-9	1	1.54928e+06	1.72211e+06	1.41185e+06	586120	826685	845393	1.643e+06	1.53046e+06	1.39912e+06	661875	1.17669e+06	1.01464e+06	1.08789e+06	893433	1.13903e+06	C16525	ko01040	C16525	-	-	-	-	-	-	-	-	-	-	-	-	-	-	-	-	1.15348	0.00278984	0.482187	-1.05233	down
Lmmn013100	307.26	307.26	308.272	C20H36O2	[M-H]-	Ethyl linoleate*	Lipids	Free fatty acids	544-35-4	1	680781	749609	549685	241627	323080	321973	700171	603385	562938	264523	440582	405884	460354	355637	471291	-	-	-	-	-	-	-	-	-	-	-	-	-	-	-	-	-	-	-	1.16247	0.013082	0.447801	-1.15907	down
Lmbn007891	313.24	183.14	314.246	C18H34O4	[M-H]-	Hydroxy ricinoleic acid	Lipids	Free fatty acids	-	1	558690	508518	512020	219995	226383	247299	296083	321628	302845	300119	295077	294334	292516	313241	330053	-	-	-	-	-	-	-	-	-	-	-	-	-	-	-	-	-	-	-	1.21613	0.000531457	0.439251	-1.18688	down
Yalp008047	291.23	93.07	290.225	C19H30O2	[M+H]+	Methyl 12-phenyldodecanoate	Lipids	Free fatty acids	38795-65-2	3	73451.3	74076.1	71285.2	29980.8	34348.3	35146.4	84507.2	87405.5	75963.7	53365.8	39950.1	47008.8	50085.2	62509.8	63901.8	-	-	-	-	-	-	-	-	-	-	-	-	-	-	-	-	-	-	-	1.21392	0.000194445	0.454615	-1.13728	down
MWSmce689	293.25	95.09	292.24	C19H32O2	[M+H]+	Methyl linolenate	Lipids	Free fatty acids	301-00-8	1	2.4754e+06	2.49522e+06	2.63865e+06	1.08957e+06	1.20268e+06	1.29673e+06	1.80394e+06	1.99944e+06	1.85095e+06	2.62069e+06	1.83834e+06	2.05883e+06	1.62501e+06	1.9498e+06	1.91544e+06	-	-	-	-	-	-	-	-	-	-	-	-	-	-	-	-	-	-	-	1.2114	8.26575e-05	0.471658	-1.08419	down
mws0359	241.22	241.22	242.225	C15H30O2	[M-H]-	Pentadecanoic Acid	Lipids	Free fatty acids	1002-84-2	2	69604.6	70741.7	62124.8	282243	298020	250445	154556	64603.2	205141	170985	50913.7	173900	180652	188887	84321.1	C16537	-	C16537	-	-	-	-	-	-	-	-	-	-	-	-	-	-	-	-	1.21843	0.0034033	4.10285	2.03663	up
Hmqn004825	293.21	275.2	294.219	C18H30O3	[M-H]-	Rabdosia acid A	Lipids	Free fatty acids	-	3	25765.6	27578.2	34562	14739	10585.6	15428.7	20705.6	23007.8	22406.5	33499.7	17211.4	18857.8	22881.4	22057	19288.1	-	-	-	-	-	-	-	-	-	-	-	-	-	-	-	-	-	-	-	1.14249	0.012836	0.463602	-1.10904	down
Lmbn000612	128.04	82.03	129.043	C5H7NO3	[M-H]-	1-Pyrroline-4-hydroxy-2-carboxylic acid	Organic acids	Organic acids	9054-77-7	1	378239	373583	346939	1.23416e+06	1.07913e+06	1.14596e+06	963140	530346	980639	1.77111e+06	1.63252e+06	1.73062e+06	915835	959519	1.0572e+06	C04282	ko00470,ko01100	C04282	-	1.12469	0.0201928	2.07518	1.05324	up	1.19162	0.088904	0.444101	-1.17104	down	-	-	-	-	-	1.2196	0.00225681	3.14832	1.65458	up
Lcsn002223	387.165	59.0146	388.173	C18H28O9	[M-H]-	12-Hydroxyjasmonic Acid Glucoside	Organic acids	Organic acids	124649-25-8	3	24731.2	64706.5	34352	122594	93222.6	85343.7	141633	75537	57705.7	77085.7	53733.5	53727	78471.5	63322.3	81350.8	-	-	-	-	-	-	-	-	-	-	-	-	-	-	-	-	-	-	-	1.03501	0.0234251	2.43283	1.28264	up
Zmyn000247	147.03	57.0346	148.037	C5H8O5	[M-H]-	2-Hydroxyglutaric Acid*	Organic acids	Organic acids	13095-48-2	3	46426.3	141902	59114.3	142254	135912	67688.5	207402	194139	195986	185904	132413	41141.6	74056.8	192230	150632	C03196	ko00310,ko01100	C03196	-	-	-	-	-	-	1.11402	0.0574203	0.414111	-1.27191	down	-	-	-	-	-	-	-	-	-	-
pmb3101	175.06	115.04	176.069	C7H12O5	[M-H]-	2-Isopropylmalic Acid	Organic acids	Organic acids	49601-06-1	1	210402	236700	278102	678025	743210	754455	453837	410775	430111	257814	214467	273273	436273	422103	404568	C02504	ko00290,ko00620,ko01100,ko01110,ko01210,ko01230	C02504	-	-	-	-	-	-	-	-	-	-	-	1.28119	0.000151243	2.91822	1.54509	up	1.2086	0.000122894	3.00011	1.58501	up
mws0473	131.03	87.05	132.042	C5H8O4	[M-H]-	2-Methylsuccinic acid*	Organic acids	Organic acids	498-21-5	3	454837	365253	347343	313203	271923	311711	476530	425331	440634	223342	220796	226699	362560	397571	323111	-	-	-	-	1.26661	0.00416656	0.499694	-1.00088	down	-	-	-	-	-	-	-	-	-	-	-	-	-	-	-
Zmgn001448	175.06	115.04	176.069	C7H12O5	[M-H]-	2-Propylmalic Acid*	Organic acids	Organic acids	-	1	141805	152835	144067	458486	366993	412192	249490	245467	239206	140421	116477	121600	222925	207925	200410	C05994	ko00620	C05994	-	-	-	-	-	-	-	-	-	-	-	1.28215	0.00546236	3.26996	1.70927	up	1.21332	0.00884527	2.82118	1.4963	up
Lmbn001754	175.061	115.04	176.069	C7H12O5	[M-H]-	3-Isopropylmalic Acid*	Organic acids	Organic acids	921-28-8	1	242963	227995	231753	658913	706420	671529	348529	339392	366944	201850	176589	209345	366944	349458	355720	C04411	ko00290,ko01100,ko01110,ko01210,ko01230	C04411	-	-	-	-	-	-	-	-	-	-	-	1.29022	2.60515e-05	3.46532	1.79299	up	1.22192	0.000386598	2.89857	1.53534	up
Lmgn000160	131.05	70.03	132.054	C4H8N2O3	[M-H]-	3-Ureidopropionic Acid	Organic acids	Organic acids	462-88-4	1	134846	148262	162649	388073	324333	383925	211045	201796	203855	344897	337636	323770	238858	267860	339239	C02642	ko00240,ko00410,ko00770,ko01100	C02642	-	-	-	-	-	-	-	-	-	-	-	-	-	-	-	-	1.20523	0.0040393	2.45948	1.29835	up
Zmtn001464	204.03	160.04	205.037	C10H7NO4	[M-H]-	4,8-Dihydroxyquinoline-2-carboxylic acid	Organic acids	Organic acids	59-00-7	3	11618.3	17401.2	20318.6	34465.9	32727.2	32372.4	14785.8	13725.5	27156.7	21113.1	24973	25330.5	31328.4	22168.2	11944.3	C02470	ko00380	C02470	-	-	-	-	-	-	-	-	-	-	-	-	-	-	-	-	1.11179	0.0176283	2.01802	1.01294	up
Lmbn001364	131.03	87.05	132.042	C5H8O4	[M-H]-	4-Hydroxy-2-Oxopentanoic Acid	Organic acids	Organic acids	3318-73-8	3	27550.6	21548.4	25242.3	24909.7	32194.1	23289.9	32194.1	30454.3	27844.7	4309.67	4309.67	4309.67	38288.7	34793.7	35678.7	C03589	ko00360,ko01100	C03589	-	1.27168	0.00238118	0.142873	-2.80719	down	-	-	-	-	-	1.28779	0.0145052	6.21808	2.63647	up	-	-	-	-	-
Lmbn001467	158.08	116.07	159.089	C7H13NO3	[M-H]-	5-Acetamidopentanoic Acid	Organic acids	Organic acids	1072-10-2	1	109245	119487	100418	207467	239471	234248	144553	125782	155605	173582	126062	138886	149877	139052	133648	C03087	ko00310,ko01100	C03087	-	-	-	-	-	-	-	-	-	-	-	-	-	-	-	-	1.20303	0.00160185	2.06953	1.0493	up
Lmtn004049	263.13	204.12	264.136	C15H20O4	[M-H]-	Abscisic acid	Organic acids	Organic acids	21293-29-8	3	23398.9	29246.5	23426.9	11703.6	13660.3	11271.8	49310.2	65226.2	50900.9	27604.6	34911.5	29285.9	17683.4	28466.4	30134.7	C06082	ko00906,ko01100,ko01110,ko04075	C06082	-	-	-	-	-	-	1.29016	0.0174526	0.459825	-1.12084	down	1.27029	0.00857817	0.399072	-1.32528	down	1.18451	0.0126331	0.48159	-1.05412	down
mws0425	129.02	85.03	130.027	C5H6O4	[M-H]-	Citraconic acid	Organic acids	Organic acids	498-23-7	3	2.38092e+06	2.37628e+06	2.42411e+06	2.16078e+06	1.92825e+06	1.88021e+06	2.74849e+06	2.38687e+06	2.87184e+06	673268	1.70297e+06	567779	2.34e+06	2.249e+06	2.20516e+06	C02226	ko00290,ko00660,ko01100,ko01210	C02226	-	1.08427	0.0296592	0.367671	-1.44351	down	-	-	-	-	-	-	-	-	-	-	-	-	-	-	-
Wayn000884	353.07	111	354.08	C12H18O12	[M-H]-	Citric acid glucoside	Organic acids	Organic acids	-	1	653437	632116	621587	1.53012e+06	1.65766e+06	2.89802e+06	967665	990833	934933	1.07248e+06	1.27469e+06	1.3308e+06	1.13201e+06	1.1307e+06	1.25806e+06	-	-	-	-	-	-	-	-	-	-	-	-	-	-	-	-	-	-	-	1.15072	0.0856124	3.19106	1.67404	up
Wayn000597	515.12	111.01	516.133	C18H28O17	[M-H]-	Citric acid-1-O-diglucoside	Organic acids	Organic acids	-	3	30712.1	29718.2	19112.9	77312.4	61446.3	98453.2	46908.3	50955.1	39713.1	38121.1	86996.4	53052.4	44486.5	31773.7	55173.9	-	-	-	-	-	-	-	-	-	-	-	-	-	-	-	-	-	-	-	1.146	0.0286011	2.98218	1.57637	up
mws0376	115	71.01	116.011	C4H4O4	[M-H]-	Fumaric acid	Organic acids	Organic acids	110-17-8	3	247736	330341	641608	1.45745e+06	1.32239e+06	1.32377e+06	909677	993106	968423	1.71827e+06	1.76624e+06	1.61866e+06	1.13536e+06	1.17285e+06	1.17931e+06	C00122	ko00020,ko00190,ko00220,ko00250,ko00350,ko00360,ko00620,ko00650,ko00760,ko01100,ko01110,ko01200	C00122	-	-	-	-	-	-	1.15355	0.0395279	0.424799	-1.23515	down	-	-	-	-	-	1.12123	0.00841059	3.36448	1.75038	up
Wasn001627	295.1	89.02	296.111	C11H20O9	[M-H]-	Glucosyl 2,3-Dihydroxy-2-Methylbutanoic Acid	Organic acids	Organic acids	-	1	210136	206269	185876	680543	716660	673019	460048	401649	441659	298254	324214	320385	388349	369870	370016	-	-	-	-	-	-	-	-	-	1.33259	0.00174051	0.4621	-1.11372	down	1.29093	8.60589e-05	2.1957	1.13468	up	1.22069	4.85785e-05	3.4373	1.78128	up
pme0243	131.035	87.0452	132.042	C5H8O4	[M-H]-	Glutaric acid*	Organic acids	Organic acids	110-94-1	3	109094	96123.8	84362.8	93152.2	86688.5	72158.5	113951	135880	119642	62351.5	52544.5	59633.5	98866.9	91703.2	87521.6	C00489	ko00071,ko00310,ko01100	C00489	-	1.24895	0.00394303	0.472375	-1.08199	down	-	-	-	-	-	-	-	-	-	-	-	-	-	-	-
Wayn001528	205.03	111.01	206.043	C7H10O7	[M-H]-	Homocitrate	Organic acids	Organic acids	13052-73-8	1	1.20624e+06	1.1912e+06	1.24478e+06	2.21026e+06	1.99833e+06	2.09789e+06	1.9011e+06	1.76334e+06	1.81147e+06	1.00946e+06	930096	962658	1.30053e+06	1.47878e+06	1.40936e+06	C01251	ko00300,ko00620,ko01100,ko01110,ko01210,ko01230,ko01240	C01251	-	-	-	-	-	-	-	-	-	-	-	1.28941	0.00101625	2.17299	1.11968	up	-	-	-	-	-
Wayn000918	515.12	111.01	516.133	C18H28O17	[M-H]-	Isocitric acid-1-O-diglucoside	Organic acids	Organic acids	-	3	4661.26	4661.26	4661.26	85783.6	76275.1	71990.7	32832.4	40326.5	23306.3	68963.6	46595.5	56123.8	43232.2	43419.4	58241.2	-	-	-	-	-	-	-	-	-	1.32781	0.0306214	0.144962	-2.78625	down	-	-	-	-	-	1.22294	0.0030729	16.7372	4.06499	up
pme1654	209.12	59.02	210.126	C12H18O3	[M-H]-	Jasmonic acid	Organic acids	Organic acids	77026-92-7	3	34303.7	32575.8	38607.2	16361.7	12546.2	9298.09	26682.1	21566.3	21774.5	12500.1	9691.31	9234.11	14168.7	19064	23364.1	C08491	ko00592,ko01100,ko01110,ko04075	C08491	-	1.22215	0.00526083	0.448789	-1.15589	down	-	-	-	-	-	-	-	-	-	-	1.16186	0.00126131	0.362188	-1.46519	down
mws0275	133.01	71.01	134.022	C4H6O5	[M-H]-	L-Malic acid	Organic acids	Organic acids	97-67-6	1	6.623e+07	6.45481e+07	6.35764e+07	1.47037e+08	1.36664e+08	1.35415e+08	9.15899e+07	1.0027e+08	9.55964e+07	1.52839e+08	1.65043e+08	1.59806e+08	1.18384e+08	1.22357e+08	1.14324e+08	C00149	ko00020,ko00620,ko00630,ko00710,ko01100,ko01110,ko01200	C00149	-	-	-	-	-	-	-	-	-	-	-	-	-	-	-	-	1.2204	0.00167035	2.15645	1.10866	up
Lmyn002403	313.09	101.02	314.1	C14H18O8	[M-H]-	Mandelic acid-β-glucoside	Organic acids	Organic acids	-	3	64821	51359.9	39878.3	106944	93038.3	102673	4532.61	4532.61	4532.61	25174.1	34427.8	22663.1	45461.9	63971.7	47361.1	-	-	-	-	1.26025	0.0235661	6.04986	2.5969	up	1.33764	0.0222722	11.4768	3.52064	up	1.27015	0.00019696	3.67903	1.87933	up	-	-	-	-	-
Lmgn007652	329.23	211.13	330.241	C18H34O5	[M-H]-	Tianshic acid	Organic acids	Organic acids	-	1	1.2811e+06	1.26704e+06	1.27537e+06	550758	655910	595844	1.10099e+06	1.04214e+06	1.14535e+06	984777	838625	872555	854763	885996	910565	-	-	-	-	-	-	-	-	-	-	-	-	-	-	-	-	-	-	-	1.213	0.00174282	0.471429	-1.08489	down
Zjhp082605	415.32	271.21	414.313	C27H42O3	[M+H]+	Diosgenin	Steroids	Steroid	-	1	336668	314194	262279	672048	513065	454542	346321	359197	411313	140238	213430	156900	352204	334013	391051	-	-	-	-	1.20508	0.00255962	0.457157	-1.12924	down	-	-	-	-	-	1.24329	0.0196957	3.21144	1.68322	up	-	-	-	-	-
Layp003186	1239.56	591.35	1238.56	C57H90O29	[M+H]+	(25R)-2α,3β-dihydroxy-5α-spirost-9-en-12-one 3-O-{O-β-D-glucopyra-nosyl-(1→2)-O-[O-α-L-rhamnopyranosyl-(1→4)-β-D-glucopyranosyl-(1→3)]-O-β-D-glucopyranosyl-(1→4)-β-D-galactopyranoside}*	Steroids	Steroidal saponins	-	1	1.39749e+06	1.24702e+06	962750	246554	182604	277901	1.4021e+06	1.22917e+06	1.96028e+06	860243	760846	437479	1.00746e+06	1.08915e+06	831548	-	-	-	-	1.08745	0.0411307	0.448338	-1.15734	down	-	-	-	-	-	1.17403	0.0655812	0.343471	-1.54174	down	1.19908	0.0136719	0.19601	-2.351	down
Zjzp081866	1079.53	593.36	1078.52	C51H82O24	[M+H]+	2-Hydroxy diosgenin-Glc-Glc-Glc-Glc	Steroids	Steroidal saponins	-	3	33532.6	17752.5	17708.1	2125.82	2125.82	2125.82	24703.1	24703.1	21289.6	44355.9	23069.7	17708.1	12429.9	21181.1	10629.1	-	-	-	-	-	-	-	-	-	-	-	-	-	-	1.26563	0.0841366	0.0749113	-3.73867	down	1.20396	0.0581869	0.0924362	-3.4354	down
Zjzp081884	1241.58	755.43	1240.57	C57H92O29	[M+H]+	2-Hydroxy diosgenin-Glc-Glc-Glc-Glc-Glc	Steroids	Steroidal saponins	-	3	63529.1	44107.1	54706.6	6019.27	6019.27	6019.27	88207.1	49399.1	30100.6	33635.9	37170.1	30096.4	51333.4	42484.6	33635.9	-	-	-	-	-	-	-	-	-	-	-	-	-	-	1.2921	0.00542361	0.178963	-2.48226	down	1.21795	0.0133552	0.111233	-3.16835	down
Zjmp101931	755.42	413.3	754.414	C39H62O14	[M+H]+	25(R)-ruscogenin-Glc-Glc	Steroids	Steroidal saponins	-	3	58235.6	98791.1	88232.1	17705.6	10626.1	3550.62	104411	63511.1	91761.1	45884.1	54706.6	77623.1	51333.4	52942.1	28239.1	-	-	-	-	-	-	-	-	-	-	-	-	-	-	1.14666	0.0221773	0.1789	-2.48278	down	1.11407	0.0193667	0.129995	-2.94347	down
Zjzp081821	757.44	595.39	756.43	C39H64O14	[M+H]+	3,15-Dihydroxyspirostane-3-O-glucosyl(1→2)galactoside (Anemarrhenasaponin III)	Steroids	Steroidal saponins	163047-23-2	3	36423.8	28326.6	54997.9	2118.21	10591.1	2118.21	30092.1	37238.4	47561.1	35405.6	21301.1	15938.4	19477.9	17743.1	19477.9	-	-	-	-	-	-	-	-	-	-	-	-	-	-	1.09373	0.0609955	0.204108	-2.29259	down	1.10203	0.0354174	0.123822	-3.01366	down
Lhzp102628	577.37	271.21	576.366	C33H52O8	[M+H]+	3-Epidiosgenin-3-O-glucoside*	Steroids	Steroidal saponins	-	1	2.11403e+06	2.06249e+06	1.60626e+06	1.60615e+06	1.3122e+06	1.78605e+06	2.43114e+06	2.79434e+06	2.67991e+06	1.34116e+06	1.21302e+06	1.20352e+06	1.92588e+06	1.62385e+06	2.26387e+06	-	-	-	-	1.2595	0.00218525	0.475333	-1.07299	down	-	-	-	-	-	-	-	-	-	-	-	-	-	-	-
Qabp004038	1239.57	591.35	1238.56	C57H90O29	[M+H]+	3-Epineoruscogenin-glucose-glucose-glucose-glucose-glucoside*	Steroids	Steroidal saponins	-	1	1.20742e+06	1.06431e+06	957431	251875	191468	204005	1.58485e+06	1.72873e+06	1.75568e+06	742898	609923	778248	954247	890182	966296	-	-	-	-	1.25106	0.000187064	0.42039	-1.2502	down	-	-	-	-	-	1.27344	0.00555903	0.303767	-1.71896	down	1.21296	0.0047348	0.200469	-2.31855	down
Qabp007368	1077.51	591.35	1076.5	C51H80O24	[M+H]+	3-Epineoruscogenin-glucose-glucose-glucose-glucoside*	Steroids	Steroidal saponins	-	1	8890.96	11336.6	13900.9	38460.3	16473.7	21609.4	7099.84	11626.1	3708.11	20580.9	27321.6	12684.8	19255.2	12059.3	15076.6	-	-	-	-	1.01243	0.0752676	2.70069	1.43333	up	-	-	-	-	-	-	-	-	-	-	-	-	-	-	-
Qabp008192	753.4	411.29	752.398	C39H60O14	[M+H]+	3-Epineoruscogenin-glucose-glucoside	Steroids	Steroidal saponins	-	2	666.567	666.567	666.567	666.567	666.567	666.567	6068.33	3332.83	7031.21	24395.5	23227.8	19771.5	9938.39	8474	9118.39	-	-	-	-	1.2104	0.000840293	4.10134	2.0361	up	1.3145	0.0491437	0.121693	-3.03868	down	1.29452	0.00403141	0.0296715	-5.07478	down	-	-	-	-	-
Zjbp081703	577.37	271.2	576.366	C33H52O8	[M+H]+	3-hydroxy-5,20-diene-26 furostanol-Glc	Steroids	Steroidal saponins	-	1	74890.7	76081.3	66225.8	79300.4	66225.8	51404.6	123974	175486	171878	103298	73269.3	98380.3	71860.6	96912.2	83136.1	-	-	-	-	-	-	-	-	-	1.2838	0.0326286	0.460811	-1.11775	down	-	-	-	-	-	-	-	-	-	-
Qabp004961	1225.59	577.37	1224.58	C57H92O28	[M+H]+	Dehydroxy Epiruscogenin-glucose-glucose-glucose-glucose-glucoside*	Steroids	Steroidal saponins	-	1	440027	458653	383238	501626	314602	438717	693461	591028	588323	214337	303012	292363	443751	316660	488456	-	-	-	-	1.22321	0.00160914	0.432351	-1.20973	down	-	-	-	-	-	-	-	-	-	-	-	-	-	-	-
Qabp004989	1063.53	577.37	1062.52	C51H82O23	[M+H]+	Dehydroxy Epiruscogenin-glucose-glucose-glucose-glucoside*	Steroids	Steroidal saponins	-	1	60088.7	69845	55223.3	42237	32493	40604.7	127414	87114.9	131722	46913.1	76333.2	41946.6	71461.7	70684.6	66597	-	-	-	-	1.09326	0.0307758	0.47709	-1.06767	down	-	-	-	-	-	-	-	-	-	-	-	-	-	-	-
Lhlp102620	1225.59	577.37	1224.58	C57H92O28	[M+H]+	Diosgenin pentaglucoside*	Steroids	Steroidal saponins	-	1	266545	289766	248459	331110	193269	283100	375865	403891	377920	165627	162273	144564	298045	259826	316258	-	-	-	-	1.26556	6.71156e-05	0.408114	-1.29295	down	-	-	-	-	-	-	-	-	-	-	-	-	-	-	-
Zjhp082616	577.37	271.21	576.366	C33H52O8	[M+H]+	Diosgenin-Gal*	Steroids	Steroidal saponins	-	1	1.84287e+06	1.68248e+06	1.65766e+06	1.5248e+06	1.16604e+06	1.73084e+06	2.42627e+06	2.91287e+06	2.88793e+06	1.37688e+06	1.34018e+06	1.08496e+06	1.818e+06	1.61248e+06	2.15982e+06	-	-	-	-	1.23538	0.00309916	0.462135	-1.11361	down	-	-	-	-	-	-	-	-	-	-	-	-	-	-	-
Zjhp082613	577.37	415.32	576.366	C33H52O8	[M+H]+	Diosgenin-Glc	Steroids	Steroidal saponins	-	1	758229	569588	703133	523148	465276	571157	1.31383e+06	1.34116e+06	1.36515e+06	602612	602703	635062	730196	815177	763311	-	-	-	-	1.2711	5.9799e-06	0.457789	-1.12725	down	-	-	-	-	-	-	-	-	-	-	-	-	-	-	-
Zjhp083024	1225.59	577.37	1224.58	C57H92O28	[M+H]+	Diosgenin-Glc-Glc-Glc-Glc-Glc*	Steroids	Steroidal saponins	-	1	460239	453685	384861	526459	294733	352631	673973	559484	633175	276036	336127	266376	485145	384861	529850	-	-	-	-	1.23804	0.00221702	0.470655	-1.08726	down	-	-	-	-	-	-	-	-	-	-	-	-	-	-	-
Zjhp083019	1195.58	577.37	1194.57	C56H90O27	[M+H]+	Diosgenin-Glc-Glc-Glc-Glc-Xyl	Steroids	Steroidal saponins	-	1	9569.06	2334.87	6382.56	466.974	466.974	466.974	466.974	466.974	466.974	466.974	466.974	466.974	7974.56	3195.56	7975.81	-	-	-	-	-	-	-	-	-	1.2716	0.114948	13.0532	3.70633	up	-	-	-	-	-	1.15573	0.114948	0.0766097	-3.70633	down
Zjhp083025	1239.57	591.35	1238.56	C57H90O29	[M+H]+	Furost-5,20(22)-dien-12-one-3-O-glucosyl(1-2)[glucosyl(1-3)]glucosyl(1-4)galactoside-26-O-glucoside (Kingianoside Z)*	Steroids	Steroidal saponins	-	1	1.42749e+06	1.58937e+06	1.14891e+06	250101	226923	205331	1.37566e+06	1.6617e+06	2.05212e+06	691744	660034	714429	987947	987711	984399	-	-	-	-	1.23033	0.0350904	0.405976	-1.30053	down	-	-	-	-	-	1.28769	3.07101e-05	0.330245	-1.59839	down	1.21447	0.0114285	0.1638	-2.60999	down
Cmdp004421	737.41	575.36	736.403	C39H60O13	[M+H]+	Gentrogenin-3-O-glucosyl(1→4)fucoside (Kingianoside B)	Steroids	Steroidal saponins	145867-18-1	1	119376	110992	114333	36999.1	30818.5	50453.5	75681	135895	84897.7	52985.9	115260	67895.7	85761.5	84080.1	91594.2	-	-	-	-	-	-	-	-	-	-	-	-	-	-	-	-	-	-	-	1.18252	0.00207426	0.343112	-1.54325	down
Zjhp082617	591.35	429.3	590.346	C33H50O9	[M+H]+	Gentrogenin-Glc	Steroids	Steroidal saponins	-	1	3.75925e+06	3.6517e+06	3.72725e+06	920151	567481	759341	5.5249e+06	5.51851e+06	9.29622e+06	4.2066e+06	3.4602e+06	2.34084e+06	3.74176e+06	4.13218e+06	3.60588e+06	-	-	-	-	1.04603	0.0953697	0.492026	-1.02319	down	-	-	-	-	-	1.24065	0.0372891	0.224526	-2.15505	down	1.20539	0.000470614	0.201736	-2.30946	down
Lhlp102618	1241.58	593.37	1240.57	C57H92O29	[M+H]+	Hydroxydiosgenin pentaglucoside	Steroids	Steroidal saponins	-	2	222968	93807.4	162828	17705.6	24780.1	14170.6	226507	221229	180551	134512	69021.1	93807.4	95577.1	95577.1	146900	-	-	-	-	1.12495	0.0117948	0.473256	-1.07931	down	-	-	-	-	-	1.23865	0.0489118	0.190544	-2.3918	down	1.17639	0.062495	0.118132	-3.08153	down
Zjhp083026	1241.58	593.37	1240.57	C57H92O29	[M+H]+	Isochiapagenin-Glc-Glc-Glc-Glc-Glc	Steroids	Steroidal saponins	-	1	131253	134512	83341.6	46017.6	10626.1	37180.6	180831	200331	237191	72734.5	77868.6	53224.2	94018.5	115313	88697.5	-	-	-	-	1.23403	0.00601938	0.329629	-1.60108	down	-	-	-	-	-	-	-	-	-	-	1.02124	0.0174167	0.268756	-1.89563	down
Zjhp082619	593.37	431.32	592.361	C33H52O9	[M+H]+	Pennogenin-Glc	Steroids	Steroidal saponins	-	3	180500	208841	316796	54865.1	44347.5	62351.2	392840	334493	265511	178755	130954	178755	159288	178755	270782	-	-	-	-	1.1666	0.0298366	0.491985	-1.02331	down	-	-	-	-	-	1.25369	0.0137603	0.330759	-1.59615	down	1.18154	0.0465736	0.2288	-2.12784	down
Zjhp082696	1079.53	593.37	1078.52	C51H82O24	[M+H]+	Pennogenin-Glc-Glc-Glc-Glc	Steroids	Steroidal saponins	-	1	8858.12	14168.6	28326.6	1771.62	1771.62	1771.62	47787.1	24829.1	24790.6	33635.9	24832.6	21283.6	21247.6	19383.3	26619.2	-	-	-	-	-	-	-	-	-	-	-	-	-	-	1.28885	0.021204	0.0666423	-3.90742	down	1.16738	0.118421	0.103496	-3.27235	down
Zjzp081806	579.39	273.22	578.382	C33H54O8	[M+H]+	Sarsasapogenin-Glc	Steroids	Steroidal saponins	-	3	22744.3	32493	34113.5	9942.93	22749	13464.1	29245	51970.3	38132.4	9942.93	22746.7	11600.2	18508.1	19875.9	20191.5	-	-	-	-	1.09781	0.0419919	0.371099	-1.43013	down	-	-	-	-	-	-	-	-	-	-	-	-	-	-	-
Zjxp101206	755.42	593.42	754.414	C39H62O14	[M+H]+	Spirost-25(27)ene-2,3-diol-3-O-glucosyl(1→2)galactoside*	Steroids	Steroidal saponins	-	3	861083	732687	1.18222e+06	201734	230013	189401	1.3918e+06	1.17483e+06	1.00891e+06	681104	711994	603295	532886	684904	594644	-	-	-	-	-	-	-	-	-	-	-	-	-	-	1.28465	0.00204336	0.311135	-1.68439	down	1.19859	0.0320594	0.223757	-2.16	down
Zjhp082693	1077.51	591.35	1076.5	C51H80O24	[M+H]+	Spirost-5-en-12-one-3-O-glucosyl(1→2)[glucosyl(1→3)]glucosyl(1→4)galactoside*	Steroids	Steroidal saponins	-	1	203906	173765	187949	33697.6	33692.9	21289.6	384697	354561	361754	321565	209423	329087	240356	198615	214544	-	-	-	-	-	-	-	-	-	-	-	-	-	-	1.27358	0.0209048	0.103107	-3.27778	down	1.20601	0.000635877	0.156784	-2.67315	down
Hmdp002882	915.46	429.3	914.451	C45H70O19	[M+H]+	Spirost-5-en-12-one-3-O-glucosyl(1→2)glucosyl(1→4)galactoside (Pratioside D1)	Steroids	Steroidal saponins	1173921-55-5	1	235354	125663	224769	44355.9	54857.4	56371.4	282247	338785	462235	504502	414649	401770	283801	283899	269323	-	-	-	-	-	-	-	-	-	-	-	-	-	-	1.28919	0.00628041	0.117785	-3.08577	down	1.16091	0.0530052	0.2656	-1.91267	down
Zjhp082688	1063.53	577.37	1062.52	C51H82O23	[M+H]+	Spirost-5-en-3-ol-3-O-glucosyl(1→2)[glucosyl(1→3)]glucosyl(1→4)galactoside*	Steroids	Steroidal saponins	-	1	74701.7	108821	64526.2	47109	34117	34110	145153	133892	154210	58068.9	40165.9	45172.2	71461.7	92571.5	73093	-	-	-	-	1.24579	0.000275597	0.331	-1.5951	down	-	-	-	-	-	-	-	-	-	-	1.09309	0.0690217	0.464973	-1.10478	down
Lhlp102619	1227.6	579.39	1226.59	C57H94O28	[M+H]+	Tigogenin pentaglucoside*	Steroids	Steroidal saponins	-	3	34110	33124.9	13003.7	23186.9	13005	33119.9	35741	31459.7	27640.8	13002.3	21534.7	11382.2	19499	19875.9	17877	-	-	-	-	1.11707	0.0167232	0.484167	-1.04642	down	-	-	-	-	-	-	-	-	-	-	-	-	-	-	-
Hmdp003288	1063.53	577.37	1062.52	C51H82O23	[M+H]+	Trillin-6'-O-sophorotrioside*	Steroids	Steroidal saponins	-	1	79572.7	94205	47104.2	38989	35741	60088.7	162454	159205	186907	62906.9	76361.9	53610.5	97443	66590.2	103949	-	-	-	-	1.2398	0.000926793	0.379261	-1.39874	down	1.20736	0.00723172	0.434323	-1.20316	down	-	-	-	-	-	-	-	-	-	-
Lazp004399	1077.51	591.35	1076.5	C51H80O24	[M+H]+	Tupichinin B*	Steroids	Steroidal saponins	-	1	253550	145397	262415	51427.6	40783.9	31929.1	388243	370515	413178	366433	222009	372418	186176	193295	191495	-	-	-	-	-	-	-	-	-	-	-	-	-	-	1.26676	0.0283594	0.129197	-2.95235	down	1.17658	0.0388104	0.187705	-2.41346	down
Zjzp081818	755.42	593.39	754.414	C39H62O14	[M+H]+	iso-2-Hydroxy diosgenin-Glc-Glc*	Steroids	Steroidal saponins	-	3	942250	592877	935192	187578	148628	141611	1.46236e+06	970207	854921	513477	566412	585655	649509	656588	582292	-	-	-	-	-	-	-	-	-	-	-	-	-	-	1.28091	0.000261422	0.286883	-1.80147	down	1.19573	0.0273016	0.193423	-2.37017	down
Zjhp082629	739.43	577.37	738.419	C39H62O13	[M+H]+	iso-Diosgenin-Gal-Glc	Steroids	Steroidal saponins	-	2	2.8751e+06	1.90952e+06	2.51892e+06	1.68034e+06	1.70709e+06	1.88728e+06	3.70032e+06	3.95984e+06	3.9392e+06	1.91211e+06	1.63755e+06	1.91661e+06	2.10264e+06	2.14941e+06	1.98915e+06	-	-	-	-	1.25864	8.59758e-05	0.471256	-1.08542	down	-	-	-	-	-	-	-	-	-	-	-	-	-	-	-

## Sheet: Table S2
Table S2 The results of sequencing data quality of P. cyrtonema Hua
Sample	Raw Reads	Clean Reads	Clean Base(G)	Error Rate (%)	Q20 (%)	Q30 (%)	GC Content (%)
C1-1	54058662	51769192	7.77	0.03	98.03	94.07	49.16
C1-2	57979214	55926198	8.39	0.02	98.18	94.44	49.08
C1-3	59477388	57083350	8.56	0.02	98.16	94.37	49.07
C6-1	50791484	48918332	7.34	0.03	98.08	94.13	48.47
C6-2	46601884	44785246	6.72	0.03	98.09	94.19	48.58
C6-3	55367794	53079544	7.96	0.02	98.31	94.7	48.62
T1-1	57620458	55623796	8.34	0.02	98.14	94.28	48.62
T1-2	54403098	52569586	7.89	0.02	98.28	94.68	48.7
T1-3	50693438	48635382	7.3	0.03	98.07	94.15	48.68
T6-1	56014106	54118662	8.12	0.03	98.1	94.14	48.35
T6-2	56906812	55027826	8.25	0.03	98.04	94.03	48.09
T6-3	50256738	48074768	7.21	0.02	98.39	94.94	48.29

## Sheet: Table S3
Table S3 Assembly of P. cyrtonema Hua unigenes
Type	Number	Mean Length	N50	N90	Total Bases
Transcript	237730	937	1501	386	222782373
Unigene	119097	1206	1659	570	143687453

## Sheet: Table S4
Table S4 Summary of P. cyrtonema Hua unigenes annotated in seven public databases
Database	Number of Genes	Percentage (%)
KEGG	54407	45.68
NR	72736	61.07
SwissProt	53095	44.58
TrEMBL	72189	60.61
KOG	41691	35.01
GO	62299	52.31
Pfam	46055	38.67
Total Unigenes	119097	100

## Sheet: Table S5
geneID	moduleColors	kTotal	kWithin	kOut	kDiff	T1-1	T1-2	T1-3	T6-1	T6-2	T6-3	C1-1	C1-2	C1-3	C6-1	C6-2	C6-3	Length	KEGG	KEGG pathway	NR	Swissprot	TrEMBL	KOG	GO	Pfam	TF-Family	TF-Category	TF-Classification
Cluster-40293.0	turquoise	3951.94	2096.03	1855.91	240.118	24.21	24.94	21.9	40.2	40.61	37.64	23.78	23.52	23.34	24.55	24.06	22.27	2217	K13681 xyloglucan fucosyltransferase [EC:2.4.1.-] | (RefSeq) galactoside 2-alpha-L-fucosyltransferase-like (A)	--	galactoside 2-alpha-L-fucosyltransferase-like [Asparagus officinalis]	FUT1_PEA RecName: Full=Galactoside 2-alpha-L-fucosyltransferase; EC=2.4.1.-; AltName: Full=PsFT1; AltName: Full=Xyloglucan alpha-(1,2)-fucosyltransferase;	A0A8B7CEF5_PHODC RecName: Full=Fucosyltransferase {ECO:0000256|RuleBase:RU367004}; EC=2.4.1.- {ECO:0000256|RuleBase:RU367004};	--	GO:0032580,Golgi cisterna membrane; GO:0016021,integral component of membrane; GO:0008107,galactoside 2-alpha-L-fucosyltransferase activity; GO:0042546,cell wall biogenesis; GO:0071555,cell wall organization; GO:0006486,protein glycosylation; GO:0003674,molecular_function; GO:0003824,catalytic activity; GO:0008417,fucosyltransferase activity; GO:0016740,transferase activity; GO:0016757,glycosyltr…	Xyloglucan fucosyltransferase	--	--	--
Cluster-35610.1	turquoise	428.691	196.33	232.361	-36.0313	5.87	10.22	7.87	14.7	7.3	13.59	6.05	8.96	7.6	7.45	10.59	5.34	649	K08235 xyloglucan:xyloglucosyl transferase [EC:2.4.1.207] | (RefSeq) probable xyloglucan endotransglucosylase/hydrolase protein 28 (A)	--	probable xyloglucan endotransglucosylase/hydrolase protein 28 [Asparagus officinalis]	XTH28_ARATH RecName: Full=Probable xyloglucan endotransglucosylase/hydrolase protein 28; Short=At-XTH28; Short=XTH-28; EC=2.4.1.207; Flags: Precursor;	A0A5P1FFF0_ASPOF RecName: Full=Xyloglucan endotransglucosylase/hydrolase {ECO:0000256|RuleBase:RU361120}; EC=2.4.1.207 {ECO:0000256|RuleBase:RU361120};	--	GO:0048046,apoplast; GO:0004553,hydrolase activity, hydrolyzing O-glycosyl compounds; GO:0030247,polysaccharide binding; GO:0016762,xyloglucan:xyloglucosyl transferase activity; GO:0042546,cell wall biogenesis; GO:0071555,cell wall organization; GO:0010154,fruit development; GO:0080086,stamen filament development; GO:0010411,xyloglucan metabolic process; GO:0003674,molecular_function; GO:0003824,…	Xyloglucan endo-transglycosylase (XET) C-terminus	--	--	--
Cluster-46949.3	turquoise	3465.1	1293.06	2172.04	-878.984	23.79	29.03	29.31	38.65	41.83	43.36	12.01	15.88	15	13.04	14.44	12.11	1039	K22683 aspartyl protease family protein [EC:3.4.23.-] | (RefSeq) aspartyl protease family protein 2 (A)	--	aspartic proteinase [Musa troglodytarum]	ASPA_ARATH RecName: Full=Aspartyl protease family protein At5g10770; EC=3.4.23.- {ECO:0000305}; Flags: Precursor;	A0A804IAZ9_MUSAM SubName: Full=(wild Malaysian banana) hypothetical protein {ECO:0000313|EMBL:CAG1849865.1};	Aspartyl protease	GO:0031225,anchored component of membrane; GO:0005886,plasma membrane; GO:0004190,aspartic-type endopeptidase activity; GO:0006508,proteolysis; GO:0003674,molecular_function; GO:0003824,catalytic activity; GO:0004175,endopeptidase activity; GO:0008233,peptidase activity; GO:0016787,hydrolase activity; GO:0070001,aspartic-type peptidase activity; GO:0140096,catalytic activity, acting on a protein;…	Xylanase inhibitor N-terminal	--	--	--
Cluster-47621.6	turquoise	1671.92	685.209	986.711	-301.502	3.79	2.54	3.49	5.78	4.97	5.38	1.95	4.27	1.84	3.85	3.19	3.55	1885	K00924 kinase [EC:2.7.1.-] | (RefSeq) aspartic proteinase 39-like isoform X1 (A)	--	uncharacterized protein A4U43_C02F14230 [Asparagus officinalis]	ASP36_ARATH RecName: Full=Aspartic proteinase 36 {ECO:0000303|PubMed:27872247}; EC=3.4.23.- {ECO:0000269|PubMed:27872247}; Flags: Precursor;	A0A5P1FJ04_ASPOF RecName: Full=Peptidase A1 domain-containing protein {ECO:0000259|PROSITE:PS51767};	Aspartyl protease	GO:0031225,anchored component of membrane; GO:0005737,cytoplasm; GO:0005829,cytosol; GO:0005886,plasma membrane; GO:0090406,pollen tube; GO:0004190,aspartic-type endopeptidase activity; GO:0009555,pollen development; GO:0009846,pollen germination; GO:0009860,pollen tube growth; GO:0010183,pollen tube guidance; GO:0030163,protein catabolic process; GO:0006508,proteolysis; GO:0003674,molecular_func…	Xylanase inhibitor N-terminal	--	--	--
Cluster-47621.8	turquoise	3595.1	1849.09	1746.01	103.082	4.41	4.24	5.67	9.34	9.81	9.49	4.72	4.27	2.78	4.25	3.39	4.07	1885	K00924 kinase [EC:2.7.1.-] | (RefSeq) aspartic proteinase 39-like isoform X1 (A)	--	uncharacterized protein A4U43_C02F14230 [Asparagus officinalis]	ASP36_ARATH RecName: Full=Aspartic proteinase 36 {ECO:0000303|PubMed:27872247}; EC=3.4.23.- {ECO:0000269|PubMed:27872247}; Flags: Precursor;	A0A5P1FJ04_ASPOF RecName: Full=Peptidase A1 domain-containing protein {ECO:0000259|PROSITE:PS51767};	Aspartyl protease	GO:0031225,anchored component of membrane; GO:0005737,cytoplasm; GO:0005829,cytosol; GO:0005886,plasma membrane; GO:0090406,pollen tube; GO:0004190,aspartic-type endopeptidase activity; GO:0009555,pollen development; GO:0009846,pollen germination; GO:0009860,pollen tube growth; GO:0010183,pollen tube guidance; GO:0030163,protein catabolic process; GO:0006508,proteolysis; GO:0003674,molecular_func…	Xylanase inhibitor N-terminal	--	--	--
Cluster-53394.1	turquoise	4111	2190.2	1920.8	269.396	13.86	11.91	16.04	127.44	134.71	117.93	5.69	7.8	5.89	1.69	1.55	0.68	2080	K22683 aspartyl protease family protein [EC:3.4.23.-] | (RefSeq) aspartic proteinase nepenthesin-1-like (A)	--	aspartic proteinase nepenthesin-1-like [Ananas comosus]	NEP1_NEPGR RecName: Full=Aspartic proteinase nepenthesin-1; EC=3.4.23.12; AltName: Full=Nepenthesin-I; Flags: Precursor;	A0A6P5FCZ3_ANACO SubName: Full=aspartic proteinase nepenthesin-1-like {ECO:0000313|RefSeq:XP_020091180.1};	Aspartyl protease	GO:0005576,extracellular region; GO:0004190,aspartic-type endopeptidase activity; GO:0006508,proteolysis; GO:0003674,molecular_function; GO:0003824,catalytic activity; GO:0004175,endopeptidase activity; GO:0008233,peptidase activity; GO:0016787,hydrolase activity; GO:0070001,aspartic-type peptidase activity; GO:0140096,catalytic activity, acting on a protein; GO:0006807,nitrogen compound metaboli…	Xylanase inhibitor N-terminal	--	--	--
Cluster-62122.0	turquoise	1864.56	890.77	973.79	-83.02	7.96	10.51	7.55	10.49	13.68	13.06	7.33	5.58	9.18	6.53	8.08	6.5	729	K22683 aspartyl protease family protein [EC:3.4.23.-] | (RefSeq) protein ASPARTIC PROTEASE IN GUARD CELL 1 (A)	--	aspartic proteinase CDR1-like [Asparagus officinalis]	ASPG1_ARATH RecName: Full=Protein ASPARTIC PROTEASE IN GUARD CELL 1; Short=AtASPG1; EC=3.4.23.-; Flags: Precursor;	A0A5P1F1M3_ASPOF RecName: Full=Peptidase A1 domain-containing protein {ECO:0000259|PROSITE:PS51767};	Aspartyl protease	GO:0005783,endoplasmic reticulum; GO:0004190,aspartic-type endopeptidase activity; GO:0070001,aspartic-type peptidase activity; GO:0003677,DNA binding; GO:0006508,proteolysis; GO:0009737,response to abscisic acid; GO:0009414,response to water deprivation; GO:0009627,systemic acquired resistance; GO:0003674,molecular_function; GO:0003824,catalytic activity; GO:0004175,endopeptidase activity; GO:00…	Xylanase inhibitor N-terminal	--	--	--
Cluster-63494.2	turquoise	2850.02	992.531	1857.49	-864.96	12.92	9.74	8.48	19.53	19.66	21.05	11.25	12.47	9.7	15.77	12.93	14.92	604	K00924 kinase [EC:2.7.1.-] | (RefSeq) aspartic proteinase-like protein 2 isoform X1 (A)	--	uncharacterized protein A4U43_C04F33570 [Asparagus officinalis]	APF1_ARATH RecName: Full=Aspartyl protease family protein 1 {ECO:0000305}; EC=3.4.23.- {ECO:0000305}; Flags: Precursor;	A0A5P1F5H2_ASPOF RecName: Full=Peptidase A1 domain-containing protein {ECO:0000259|PROSITE:PS51767};	Aspartyl protease	GO:0031225,anchored component of membrane; GO:0005886,plasma membrane; GO:0004190,aspartic-type endopeptidase activity; GO:0006508,proteolysis; GO:0003674,molecular_function; GO:0003824,catalytic activity; GO:0004175,endopeptidase activity; GO:0008233,peptidase activity; GO:0016787,hydrolase activity; GO:0070001,aspartic-type peptidase activity; GO:0140096,catalytic activity, acting on a protein;…	Xylanase inhibitor N-terminal	--	--	--
Cluster-63494.3	turquoise	2199.03	836.702	1362.33	-525.625	4.02	4.12	4.73	8.45	7.95	5.78	4.46	2.97	2.89	4.22	5.91	4.89	1179	K00924 kinase [EC:2.7.1.-] | (RefSeq) aspartic proteinase-like protein 2 (A)	--	LOW QUALITY PROTEIN: aspartyl protease family protein 1-like [Asparagus officinalis]	APF1_ARATH RecName: Full=Aspartyl protease family protein 1 {ECO:0000305}; EC=3.4.23.- {ECO:0000305}; Flags: Precursor;	A0A097PQ50_YUCFI SubName: Full=Aspartyl protease family protein {ECO:0000313|EMBL:AIU50180.1}; Flags: Fragment;	Aspartyl protease	GO:0031225,anchored component of membrane; GO:0005886,plasma membrane; GO:0004190,aspartic-type endopeptidase activity; GO:0006508,proteolysis; GO:0003674,molecular_function; GO:0003824,catalytic activity; GO:0004175,endopeptidase activity; GO:0008233,peptidase activity; GO:0016787,hydrolase activity; GO:0070001,aspartic-type peptidase activity; GO:0140096,catalytic activity, acting on a protein;…	Xylanase inhibitor N-terminal	--	--	--
Cluster-64757.0	turquoise	1137.49	578.731	558.757	19.9744	4.13	3.89	4.99	8.03	5.49	7.06	5.57	5.44	3.72	4.62	3.35	4.8	735	K00924 kinase [EC:2.7.1.-] | (RefSeq) aspartic proteinase-like protein 2 (A)	--	Eukaryotic aspartyl protease domain containing protein [Musa troglodytarum]	ASP36_ARATH RecName: Full=Aspartic proteinase 36 {ECO:0000303|PubMed:27872247}; EC=3.4.23.- {ECO:0000269|PubMed:27872247}; Flags: Precursor;	A0A4S8KA97_MUSBA RecName: Full=Peptidase A1 domain-containing protein {ECO:0000259|PROSITE:PS51767};	Aspartyl protease	GO:0031225,anchored component of membrane; GO:0005737,cytoplasm; GO:0005829,cytosol; GO:0005886,plasma membrane; GO:0090406,pollen tube; GO:0004190,aspartic-type endopeptidase activity; GO:0009555,pollen development; GO:0009846,pollen germination; GO:0009860,pollen tube growth; GO:0010183,pollen tube guidance; GO:0030163,protein catabolic process; GO:0006508,proteolysis; GO:0003674,molecular_func…	Xylanase inhibitor N-terminal	--	--	--
Cluster-55556.7	turquoise	1254.3	569.125	685.178	-116.053	3.09	4.1	2.55	7.7	5.64	8.48	5.3	3.97	5.75	4.82	2.61	2.18	2053	K22683 aspartyl protease family protein [EC:3.4.23.-] | (RefSeq) aspartyl protease family protein 2-like (A)	--	hypothetical protein BDA96_06G176600 [Sorghum bicolor]	ASP63_ARATH RecName: Full=Probable aspartyl protease At4g16563 {ECO:0000305}; EC=3.4.23.- {ECO:0000305}; Flags: Precursor;	C5YCY2_SORBI RecName: Full=Peptidase A1 domain-containing protein {ECO:0000259|PROSITE:PS51767};	Aspartyl protease	GO:0009505,plant-type cell wall; GO:0004190,aspartic-type endopeptidase activity; GO:0006508,proteolysis; GO:0003674,molecular_function; GO:0003824,catalytic activity; GO:0004175,endopeptidase activity; GO:0008233,peptidase activity; GO:0016787,hydrolase activity; GO:0070001,aspartic-type peptidase activity; GO:0140096,catalytic activity, acting on a protein; GO:0006807,nitrogen compound metaboli…	Xylanase inhibitor C-terminal	--	--	--
Cluster-63494.7	turquoise	2189.32	754.531	1434.79	-680.255	5.15	5.93	5	10.89	10.14	11.16	6.14	6.13	8.95	7.81	8.66	6.69	1329	K22683 aspartyl protease family protein [EC:3.4.23.-] | (RefSeq) protein ASPARTIC PROTEASE IN GUARD CELL 1-like (A)	--	uncharacterized protein A4U43_C04F33570 [Asparagus officinalis]	APF1_ARATH RecName: Full=Aspartyl protease family protein 1 {ECO:0000305}; EC=3.4.23.- {ECO:0000305}; Flags: Precursor;	A0A5P1F5H2_ASPOF RecName: Full=Peptidase A1 domain-containing protein {ECO:0000259|PROSITE:PS51767};	Aspartyl protease	GO:0031225,anchored component of membrane; GO:0005886,plasma membrane; GO:0004190,aspartic-type endopeptidase activity; GO:0006508,proteolysis; GO:0003674,molecular_function; GO:0003824,catalytic activity; GO:0004175,endopeptidase activity; GO:0008233,peptidase activity; GO:0016787,hydrolase activity; GO:0070001,aspartic-type peptidase activity; GO:0140096,catalytic activity, acting on a protein;…	Xylanase inhibitor C-terminal	--	--	--
Cluster-3082.4	turquoise	2504	1356.86	1147.14	209.719	3.18	2.22	3.48	10.22	8.57	6.99	1.83	3.96	4.49	2.41	1.1	3.97	408	--	--	hypothetical protein BHE74_00008237 [Ensete ventricosum]	--	A0A426XN23_ENSVE SubName: Full=Uncharacterized protein {ECO:0000313|EMBL:RRT40864.1}; Flags: Fragment;	--	GO:0030247,polysaccharide binding; GO:0003674,molecular_function; GO:0005488,binding; GO:0030246,carbohydrate binding	Wall-associated receptor kinase galacturonan-binding	--	--	--
Cluster-35548.0	turquoise	594.193	234.137	360.056	-125.919	1.69	2.19	1.78	3.45	3.79	5.66	4.7	2.87	1.54	2.88	2.08	2.44	717	--	--	rust resistance kinase Lr10-like isoform X4 [Asparagus officinalis]	LRK10_WHEAT RecName: Full=Rust resistance kinase Lr10 {ECO:0000312|EMBL:AAC49629.1}; EC=2.7.11.1; AltName: Full=Probable receptor-like serine/threonine-protein kinase LRK10; Flags: Precursor;	A0A5P1FWQ6_ASPOF SubName: Full=Uncharacterized protein {ECO:0000313|EMBL:ONK81381.1};	--	GO:0016021,integral component of membrane; GO:0005886,plasma membrane; GO:0005524,ATP binding; GO:0106310,protein serine kinase activity; GO:0004674,protein serine/threonine kinase activity; GO:0006468,protein phosphorylation; GO:0000166,nucleotide binding; GO:0003674,molecular_function; GO:0005488,binding; GO:0017076,purine nucleotide binding; GO:0030554,adenyl nucleotide binding; GO:0032553,rib…	Wall-associated receptor kinase galacturonan-binding	--	--	--
Cluster-24359.4	turquoise	4026.84	2175.68	1851.16	324.519	118.06	112.81	114.59	240.16	260.48	236.5	112.12	117.88	110.06	110.17	103.82	99.5	1872	K00963 UTP--glucose-1-phosphate uridylyltransferase [EC:2.7.7.9] | (RefSeq) UTP--glucose-1-phosphate uridylyltransferase (A)	ko00040: Pentose and glucuronate interconversions; ko00052: Galactose metabolism; ko00500: Starch and sucrose metabolism; ko00520: Amino sugar and nucleotide sugar metabolism; ko01100: Metabolic pathways; ko01110: Biosynthesis of secondary metabolites; ko01240: Biosynthesis of cofactors; ko01250: Biosynthesis of nucleotide sugars	UTP--glucose-1-phosphate uridylyltransferase [Asparagus officinalis]	UGPA_MUSAC RecName: Full=UTP--glucose-1-phosphate uridylyltransferase; EC=2.7.7.9; AltName: Full=UDP-glucose pyrophosphorylase; Short=UDPGP; Short=UGPase;	A0A5P1EHB5_ASPOF RecName: Full=UTP--glucose-1-phosphate uridylyltransferase {ECO:0000256|ARBA:ARBA00012415, ECO:0000256|PIRNR:PIRNR000806}; EC=2.7.7.9 {ECO:0000256|ARBA:ARBA00012415, ECO:0000256|PIRNR:PIRNR000806};	UDP-glucose pyrophosphorylase	GO:0005737,cytoplasm; GO:0003983,UTP:glucose-1-phosphate uridylyltransferase activity; GO:0006011,UDP-glucose metabolic process; GO:0003674,molecular_function; GO:0003824,catalytic activity; GO:0016740,transferase activity; GO:0016772,transferase activity, transferring phosphorus-containing groups; GO:0016779,nucleotidyltransferase activity; GO:0051748,UTP-monosaccharide-1-phosphate uridylyltrans…	UTP--glucose-1-phosphate uridylyltransferase	--	--	--
Cluster-48664.11	turquoise	1039.02	531.952	507.069	24.8827	19.54	21.95	23.16	26.67	36.29	33.33	30.16	19.58	25.23	23.4	21.23	15.97	2415	K12447 UDP-sugar pyrophosphorylase [EC:2.7.7.64] | (RefSeq) UDP-sugar pyrophosphorylase isoform X1 (A)	ko00040: Pentose and glucuronate interconversions; ko00052: Galactose metabolism; ko00053: Ascorbate and aldarate metabolism; ko00520: Amino sugar and nucleotide sugar metabolism; ko01100: Metabolic pathways; ko01110: Biosynthesis of secondary metabolites; ko01250: Biosynthesis of nucleotide sugars	UDP-sugar pyrophosphorylase isoform X2 [Asparagus officinalis]	USP_ORYSI RecName: Full=UDP-sugar pyrophosphorylase; EC=2.7.7.64;	A0A5P1FMJ1_ASPOF SubName: Full=Uncharacterized protein {ECO:0000313|EMBL:ONK79525.1};	UDP-N-acetylglucosamine pyrophosphorylase	GO:0051748,UTP-monosaccharide-1-phosphate uridylyltransferase activity; GO:0003674,molecular_function; GO:0003824,catalytic activity; GO:0016740,transferase activity; GO:0016772,transferase activity, transferring phosphorus-containing groups; GO:0016779,nucleotidyltransferase activity; GO:0070569,uridylyltransferase activity	UTP--glucose-1-phosphate uridylyltransferase	--	--	--
Cluster-26072.0	turquoise	3745.63	1578.54	2167.09	-588.554	11.39	12.7	12.77	27.38	27.63	28.16	13.88	12.62	14.99	17.9	15.75	17.86	1685	K23452 UDP-glucosyltransferase 85A [EC:2.4.1.-] | (RefSeq) UDP-glycosyltransferase 85A2 isoform X2 (A)	ko00908: Zeatin biosynthesis; ko01110: Biosynthesis of secondary metabolites	7-deoxyloganetin glucosyltransferase-like [Asparagus officinalis]	UGT2_GARJA RecName: Full=7-deoxyloganetin glucosyltransferase; EC=2.4.1.324; AltName: Full=Genipin glucosyltransferase; AltName: Full=UDP-glucose glucosyltransferase 2; Short=GjUGT2; AltName: Full=UDP-glycosyltransferase 85A24;	A0A6I9S4E0_ELAGV RecName: Full=Glycosyltransferase {ECO:0000256|RuleBase:RU362057}; EC=2.4.1.- {ECO:0000256|RuleBase:RU362057};	UDP-glucuronosyl and UDP-glucosyl transferase	GO:0035251,UDP-glucosyltransferase activity; GO:0003674,molecular_function; GO:0003824,catalytic activity; GO:0008194,UDP-glycosyltransferase activity; GO:0016740,transferase activity; GO:0016757,glycosyltransferase activity; GO:0016758,hexosyltransferase activity; GO:0046527,glucosyltransferase activity	UDP-glucoronosyl and UDP-glucosyl transferase	--	--	--
Cluster-27593.0	turquoise	3242.86	1375.71	1867.15	-491.442	7.27	5.28	8.58	12.74	10.71	12.09	4.41	4.01	3.49	5.48	4.75	5.52	1809	K00927 phosphoglycerate kinase [EC:2.7.2.3] | (RefSeq) uncharacterized LOC109182250 (A)	ko00010: Glycolysis / Gluconeogenesis; ko00710: Carbon fixation in photosynthetic organisms; ko01100: Metabolic pathways; ko01110: Biosynthesis of secondary metabolites; ko01200: Carbon metabolism; ko01230: Biosynthesis of amino acids	UDP-glycosyltransferase 86A1-like [Phoenix dactylifera]	U86A2_ARATH RecName: Full=UDP-glycosyltransferase 86A2; EC=2.4.1.-;	A0A8B8ZZ25_PHODC RecName: Full=Glycosyltransferase {ECO:0000256|RuleBase:RU362057}; EC=2.4.1.- {ECO:0000256|RuleBase:RU362057};	UDP-glucuronosyl and UDP-glucosyl transferase	GO:0008194,UDP-glycosyltransferase activity; GO:0003674,molecular_function; GO:0003824,catalytic activity; GO:0016740,transferase activity; GO:0016757,glycosyltransferase activity	UDP-glucoronosyl and UDP-glucosyl transferase	--	--	--
Cluster-37770.0	turquoise	2447.12	1152.75	1294.37	-141.615	6.96	6.7	6.4	14.2	15.04	12.12	8.36	9.96	10.1	8.89	9.48	6.81	1723	K23260 scopoletin glucosyltransferase [EC:2.4.1.128] | (RefSeq) scopoletin glucosyltransferase-like (A)	ko00999: Biosynthesis of various plant secondary metabolites; ko01110: Biosynthesis of secondary metabolites	scopoletin glucosyltransferase-like [Asparagus officinalis]	SCGT_TOBAC RecName: Full=Scopoletin glucosyltransferase; EC=2.4.1.128; AltName: Full=Phenylpropanoid:glucosyltransferase 1;	A0A139YZN6_CROSA RecName: Full=Glycosyltransferase {ECO:0000256|RuleBase:RU362057}; EC=2.4.1.- {ECO:0000256|RuleBase:RU362057};	UDP-glucuronosyl and UDP-glucosyl transferase	GO:0042802,identical protein binding; GO:0050275,scopoletin glucosyltransferase activity; GO:0003674,molecular_function; GO:0005488,binding; GO:0005515,protein binding; GO:0003824,catalytic activity; GO:0008194,UDP-glycosyltransferase activity; GO:0016740,transferase activity; GO:0016757,glycosyltransferase activity; GO:0016758,hexosyltransferase activity; GO:0035251,UDP-glucosyltransferase activ…	UDP-glucoronosyl and UDP-glucosyl transferase	--	--	--
Cluster-40735.1	turquoise	3849.73	1679.14	2170.59	-491.455	1.72	2.43	1.95	15.42	15.3	14.27	3.69	4.17	3.62	6.56	5.21	6.27	1919	no KO assigned | (RefSeq) gallate 1-beta-glucosyltransferase-like (A)	--	gallate 1-beta-glucosyltransferase-like [Elaeis guineensis]	GGT_QUERO RecName: Full=Gallate 1-beta-glucosyltransferase {ECO:0000303|PubMed:24412325}; EC=2.4.1.136 {ECO:0000269|PubMed:24412325}; AltName: Full=UDP-glucose:gallate glucosyltransferase {ECO:0000303|PubMed:24412325}; AltName: Full=Vanillate 1-beta-glucosyltransferase {ECO:0000305};	A0A6I9SPD4_ELAGV RecName: Full=Glycosyltransferase {ECO:0000256|RuleBase:RU362057}; EC=2.4.1.- {ECO:0000256|RuleBase:RU362057};	UDP-glucuronosyl and UDP-glucosyl transferase	GO:0047913,gallate 1-beta-glucosyltransferase activity; GO:0003674,molecular_function; GO:0003824,catalytic activity; GO:0008194,UDP-glycosyltransferase activity; GO:0016740,transferase activity; GO:0016757,glycosyltransferase activity; GO:0016758,hexosyltransferase activity; GO:0035251,UDP-glucosyltransferase activity; GO:0046527,glucosyltransferase activity	UDP-glucoronosyl and UDP-glucosyl transferase	--	--	--
Cluster-44743.0	turquoise	2548.45	1197.44	1351.02	-153.581	3.49	4.04	4.85	7.7	7.75	6.75	2.63	2.3	4.03	1.51	2.6	4.55	1722	K15776 cyclo-DOPA 5-O-glucosyltransferase [EC:2.4.1.-] | (RefSeq) UDP-glycosyltransferase 92A1 (A)	ko00965: Betalain biosynthesis; ko01100: Metabolic pathways; ko01110: Biosynthesis of secondary metabolites	LOW QUALITY PROTEIN: uncharacterized protein LOC109847280 [Asparagus officinalis]	GLT3_CROSA RecName: Full=Crocetin glucosyltransferase 3; EC=2.4.1.271;	A0A8B7CX48_PHODC RecName: Full=Glycosyltransferase {ECO:0000256|RuleBase:RU362057}; EC=2.4.1.- {ECO:0000256|RuleBase:RU362057};	UDP-glucuronosyl and UDP-glucosyl transferase	GO:0008194,UDP-glycosyltransferase activity; GO:0016117,carotenoid biosynthetic process; GO:0003674,molecular_function; GO:0003824,catalytic activity; GO:0016740,transferase activity; GO:0016757,glycosyltransferase activity; GO:0006629,lipid metabolic process; GO:0006720,isoprenoid metabolic process; GO:0006721,terpenoid metabolic process; GO:0008150,biological_process; GO:0008152,metabolic proce…	UDP-glucoronosyl and UDP-glucosyl transferase	--	--	--
Cluster-44743.1	turquoise	300.987	117.095	183.892	-66.7973	4.63	3.75	9.24	3.8	16.26	15.21	4.86	6.14	7.64	11.09	3.22	9.56	1722	K15776 cyclo-DOPA 5-O-glucosyltransferase [EC:2.4.1.-] | (RefSeq) UDP-glycosyltransferase 92A1 (A)	ko00965: Betalain biosynthesis; ko01100: Metabolic pathways; ko01110: Biosynthesis of secondary metabolites	LOW QUALITY PROTEIN: uncharacterized protein LOC109847280 [Asparagus officinalis]	GLT3_CROSA RecName: Full=Crocetin glucosyltransferase 3; EC=2.4.1.271;	A0A8B7CX48_PHODC RecName: Full=Glycosyltransferase {ECO:0000256|RuleBase:RU362057}; EC=2.4.1.- {ECO:0000256|RuleBase:RU362057};	UDP-glucuronosyl and UDP-glucosyl transferase	GO:0008194,UDP-glycosyltransferase activity; GO:0016117,carotenoid biosynthetic process; GO:0003674,molecular_function; GO:0003824,catalytic activity; GO:0016740,transferase activity; GO:0016757,glycosyltransferase activity; GO:0006629,lipid metabolic process; GO:0006720,isoprenoid metabolic process; GO:0006721,terpenoid metabolic process; GO:0008150,biological_process; GO:0008152,metabolic proce…	UDP-glucoronosyl and UDP-glucosyl transferase	--	--	--
Cluster-45031.3	turquoise	2466.01	1073.95	1392.06	-318.112	2.85	1.68	3.42	6.56	7.58	4.88	2.65	0.29	0.94	3.93	2.46	2.04	2016	K23452 UDP-glucosyltransferase 85A [EC:2.4.1.-] | (RefSeq) UDP-glycosyltransferase 85A2 (A)	ko00908: Zeatin biosynthesis; ko01110: Biosynthesis of secondary metabolites	7-deoxyloganetin glucosyltransferase-like [Asparagus officinalis]	UGT2_GARJA RecName: Full=7-deoxyloganetin glucosyltransferase; EC=2.4.1.324; AltName: Full=Genipin glucosyltransferase; AltName: Full=UDP-glucose glucosyltransferase 2; Short=GjUGT2; AltName: Full=UDP-glycosyltransferase 85A24;	A0A5P1FCY4_ASPOF RecName: Full=Glycosyltransferase {ECO:0000256|RuleBase:RU362057}; EC=2.4.1.- {ECO:0000256|RuleBase:RU362057};	UDP-glucuronosyl and UDP-glucosyl transferase	GO:0035251,UDP-glucosyltransferase activity; GO:0003674,molecular_function; GO:0003824,catalytic activity; GO:0008194,UDP-glycosyltransferase activity; GO:0016740,transferase activity; GO:0016757,glycosyltransferase activity; GO:0016758,hexosyltransferase activity; GO:0046527,glucosyltransferase activity	UDP-glucoronosyl and UDP-glucosyl transferase	--	--	--
Cluster-45031.8	turquoise	3895.09	1898.65	1996.45	-97.7992	40.76	39.53	42.93	101.88	114.62	102.56	45.12	44.2	48.81	59.55	55.36	46.94	2032	K23452 UDP-glucosyltransferase 85A [EC:2.4.1.-] | (RefSeq) UDP-glycosyltransferase 85A2 (A)	ko00908: Zeatin biosynthesis; ko01110: Biosynthesis of secondary metabolites	7-deoxyloganetin glucosyltransferase-like [Asparagus officinalis]	UGT2_GARJA RecName: Full=7-deoxyloganetin glucosyltransferase; EC=2.4.1.324; AltName: Full=Genipin glucosyltransferase; AltName: Full=UDP-glucose glucosyltransferase 2; Short=GjUGT2; AltName: Full=UDP-glycosyltransferase 85A24;	A0A5P1FCY4_ASPOF RecName: Full=Glycosyltransferase {ECO:0000256|RuleBase:RU362057}; EC=2.4.1.- {ECO:0000256|RuleBase:RU362057};	UDP-glucuronosyl and UDP-glucosyl transferase	GO:0035251,UDP-glucosyltransferase activity; GO:0003674,molecular_function; GO:0003824,catalytic activity; GO:0008194,UDP-glycosyltransferase activity; GO:0016740,transferase activity; GO:0016757,glycosyltransferase activity; GO:0016758,hexosyltransferase activity; GO:0046527,glucosyltransferase activity	UDP-glucoronosyl and UDP-glucosyl transferase	--	--	--
Cluster-45666.3	turquoise	4194.17	2056.73	2137.44	-80.7071	23.69	20.67	22.77	66.93	66.86	63.57	12.83	10.34	10.28	16.46	19.2	17.27	1684	K23260 scopoletin glucosyltransferase [EC:2.4.1.128] | (RefSeq) scopoletin glucosyltransferase-like isoform X1 (A)	ko00999: Biosynthesis of various plant secondary metabolites; ko01110: Biosynthesis of secondary metabolites	UDP-glycosyltransferase 90A1 [Elaeis guineensis]	U90A1_ARATH RecName: Full=UDP-glycosyltransferase 90A1; EC=2.4.1.-;	A0A6I9QR79_ELAGV RecName: Full=Glycosyltransferase {ECO:0000256|RuleBase:RU362057}; EC=2.4.1.- {ECO:0000256|RuleBase:RU362057};	UDP-glucuronosyl and UDP-glucosyl transferase	GO:0008194,UDP-glycosyltransferase activity; GO:0003674,molecular_function; GO:0003824,catalytic activity; GO:0016740,transferase activity; GO:0016757,glycosyltransferase activity	UDP-glucoronosyl and UDP-glucosyl transferase	--	--	--
Cluster-49120.0	turquoise	3785.66	2001.6	1784.06	217.539	0.26	0.27	0.11	16.76	20.12	18.33	3.17	2.96	3.35	2.02	1.78	1.54	1721	K23452 UDP-glucosyltransferase 85A [EC:2.4.1.-] | (RefSeq) UDP-glycosyltransferase 85A2 (A)	ko00908: Zeatin biosynthesis; ko01110: Biosynthesis of secondary metabolites	7-deoxyloganetin glucosyltransferase-like [Asparagus officinalis]	UGT2_GARJA RecName: Full=7-deoxyloganetin glucosyltransferase; EC=2.4.1.324; AltName: Full=Genipin glucosyltransferase; AltName: Full=UDP-glucose glucosyltransferase 2; Short=GjUGT2; AltName: Full=UDP-glycosyltransferase 85A24;	A0A6J0PFY1_ELAGV RecName: Full=Glycosyltransferase {ECO:0000256|RuleBase:RU362057}; EC=2.4.1.- {ECO:0000256|RuleBase:RU362057};	UDP-glucuronosyl and UDP-glucosyl transferase	GO:0035251,UDP-glucosyltransferase activity; GO:0003674,molecular_function; GO:0003824,catalytic activity; GO:0008194,UDP-glycosyltransferase activity; GO:0016740,transferase activity; GO:0016757,glycosyltransferase activity; GO:0016758,hexosyltransferase activity; GO:0046527,glucosyltransferase activity	UDP-glucoronosyl and UDP-glucosyl transferase	--	--	--
Cluster-53782.0	turquoise	1160.93	388.915	772.017	-383.102	15.78	15.42	19.26	17.96	21.46	17.52	13.82	16.06	12.47	13.04	12.13	16.11	1737	K23452 UDP-glucosyltransferase 85A [EC:2.4.1.-] | (RefSeq) UDP-glycosyltransferase 85A5-like (A)	ko00908: Zeatin biosynthesis; ko01110: Biosynthesis of secondary metabolites	myricetin 3-O-rhamnoside 1,2-glucosyltransferase UGT709G2-like isoform X2 [Phoenix dactylifera]	U70G2_CROXC RecName: Full=Myricetin 3-O-rhamnoside 1,2-glucosyltransferase UGT709G2; EC=2.4.1.- {ECO:0000269|PubMed:29967287}; AltName: Full=UDP-glucosyltransferase 2 {ECO:0000303|PubMed:31004005}; Short=CcUGT2 {ECO:0000303|PubMed:31004005};	A0A8B8J2L5_PHODC RecName: Full=Glycosyltransferase {ECO:0000256|RuleBase:RU362057}; EC=2.4.1.- {ECO:0000256|RuleBase:RU362057};	UDP-glucuronosyl and UDP-glucosyl transferase	GO:0008194,UDP-glycosyltransferase activity; GO:0003674,molecular_function; GO:0003824,catalytic activity; GO:0016740,transferase activity; GO:0016757,glycosyltransferase activity	UDP-glucoronosyl and UDP-glucosyl transferase	--	--	--
Cluster-59336.1	turquoise	2808.82	1325.06	1483.76	-158.7	10.51	9.38	17.34	29.74	22.85	27.51	6.31	11.79	9.96	6.04	1.14	6.82	863	K23260 scopoletin glucosyltransferase [EC:2.4.1.128] | (RefSeq) scopoletin glucosyltransferase (A)	ko00999: Biosynthesis of various plant secondary metabolites; ko01110: Biosynthesis of secondary metabolites	UDP-glycosyltransferase 89B2 [Cocos nucifera]	U89A2_ARATH RecName: Full=UDP-glycosyltransferase 89A2; EC=2.4.1.-;	A0A8K0HVT9_COCNU SubName: Full=UDP-glycosyltransferase 89B2 {ECO:0000313|EMBL:KAG1327465.1};	UDP-glucuronosyl and UDP-glucosyl transferase	GO:0035251,UDP-glucosyltransferase activity; GO:0008194,UDP-glycosyltransferase activity; GO:0003674,molecular_function; GO:0003824,catalytic activity; GO:0016740,transferase activity; GO:0016757,glycosyltransferase activity; GO:0016758,hexosyltransferase activity; GO:0046527,glucosyltransferase activity	UDP-glucoronosyl and UDP-glucosyl transferase	--	--	--
Cluster-61006.0	turquoise	2344.43	878.151	1466.28	-588.132	1.85	1.11	1.69	3.87	1.66	4.14	0	0	0	0	0	0	1087	K13691 pathogen-inducible salicylic acid glucosyltransferase [EC:2.4.1.-] | (RefSeq) crocetin glucosyltransferase 2-like (A)	--	crocetin glucosyltransferase 2-like [Asparagus officinalis]	GLT2_CROSA RecName: Full=Crocetin glucosyltransferase 2; EC=2.4.1.271;	A0A5P1F6Q4_ASPOF RecName: Full=Glycosyltransferase {ECO:0000256|RuleBase:RU362057}; EC=2.4.1.- {ECO:0000256|RuleBase:RU362057};	UDP-glucuronosyl and UDP-glucosyl transferase	GO:0008194,UDP-glycosyltransferase activity; GO:0016117,carotenoid biosynthetic process; GO:0003674,molecular_function; GO:0003824,catalytic activity; GO:0016740,transferase activity; GO:0016757,glycosyltransferase activity; GO:0006629,lipid metabolic process; GO:0006720,isoprenoid metabolic process; GO:0006721,terpenoid metabolic process; GO:0008150,biological_process; GO:0008152,metabolic proce…	UDP-glucoronosyl and UDP-glucosyl transferase	--	--	--
Cluster-61006.3	turquoise	3834.88	1731.96	2102.92	-370.963	5.07	5.52	5.91	16.68	18.83	16.92	5.58	7.4	7.16	9.32	8.25	8.81	1661	K13691 pathogen-inducible salicylic acid glucosyltransferase [EC:2.4.1.-] | (RefSeq) crocetin glucosyltransferase 2-like (A)	--	crocetin glucosyltransferase 2-like [Asparagus officinalis]	GLT2_CROSA RecName: Full=Crocetin glucosyltransferase 2; EC=2.4.1.271;	A0A5P1F6Q4_ASPOF RecName: Full=Glycosyltransferase {ECO:0000256|RuleBase:RU362057}; EC=2.4.1.- {ECO:0000256|RuleBase:RU362057};	UDP-glucuronosyl and UDP-glucosyl transferase	GO:0008194,UDP-glycosyltransferase activity; GO:0016117,carotenoid biosynthetic process; GO:0003674,molecular_function; GO:0003824,catalytic activity; GO:0016740,transferase activity; GO:0016757,glycosyltransferase activity; GO:0006629,lipid metabolic process; GO:0006720,isoprenoid metabolic process; GO:0006721,terpenoid metabolic process; GO:0008150,biological_process; GO:0008152,metabolic proce…	UDP-glucoronosyl and UDP-glucosyl transferase	--	--	--
Cluster-61063.6	turquoise	2277.25	874.633	1402.61	-527.981	0.78	1.09	0	4.85	3.22	4.06	1.46	0.8	2.4	1.67	2.15	1.96	1596	K23452 UDP-glucosyltransferase 85A [EC:2.4.1.-] | (RefSeq) UDP-glycosyltransferase 85A3-like isoform X1 (A)	ko00908: Zeatin biosynthesis; ko01110: Biosynthesis of secondary metabolites	7-deoxyloganetin glucosyltransferase-like [Asparagus officinalis]	UGT6_CATRO RecName: Full=7-deoxyloganetin glucosyltransferase; EC=2.4.1.324; AltName: Full=Iridoid 1-O-glucosyltransferase; AltName: Full=UDP-glucose glucosyltransferase 6; Short=CrUGT6; AltName: Full=UDP-glycosyltransferase 85A23;	A0A5P1FAB0_ASPOF RecName: Full=Glycosyltransferase {ECO:0000256|RuleBase:RU362057}; EC=2.4.1.- {ECO:0000256|RuleBase:RU362057};	UDP-glucuronosyl and UDP-glucosyl transferase	GO:0035251,UDP-glucosyltransferase activity; GO:1900994,(-)-secologanin biosynthetic process; GO:0003674,molecular_function; GO:0003824,catalytic activity; GO:0008194,UDP-glycosyltransferase activity; GO:0016740,transferase activity; GO:0016757,glycosyltransferase activity; GO:0016758,hexosyltransferase activity; GO:0046527,glucosyltransferase activity; GO:0006081,cellular aldehyde metabolic proc…	UDP-glucoronosyl and UDP-glucosyl transferase	--	--	--
Cluster-63182.0	turquoise	2222.26	667.677	1554.58	-886.901	3.48	4.35	4.66	7.93	5.25	6.27	4.32	3.45	2.57	0.89	0.49	0.85	1686	K23260 scopoletin glucosyltransferase [EC:2.4.1.128] | (RefSeq) scopoletin glucosyltransferase-like (A)	ko00999: Biosynthesis of various plant secondary metabolites; ko01110: Biosynthesis of secondary metabolites	flavonoid glycosyltransferase [Albuca bracteata]	SCGT_TOBAC RecName: Full=Scopoletin glucosyltransferase; EC=2.4.1.128; AltName: Full=Phenylpropanoid:glucosyltransferase 1;	A0A2S1FLU1_ALBBR SubName: Full=Flavonoid glycosyltransferase {ECO:0000313|EMBL:AWD73588.1};	UDP-glucuronosyl and UDP-glucosyl transferase	GO:0042802,identical protein binding; GO:0050275,scopoletin glucosyltransferase activity; GO:0003674,molecular_function; GO:0005488,binding; GO:0005515,protein binding; GO:0003824,catalytic activity; GO:0008194,UDP-glycosyltransferase activity; GO:0016740,transferase activity; GO:0016757,glycosyltransferase activity; GO:0016758,hexosyltransferase activity; GO:0035251,UDP-glucosyltransferase activ…	UDP-glucoronosyl and UDP-glucosyl transferase	--	--	--
Cluster-65190.7	turquoise	2841.74	1157.82	1683.92	-526.104	67.57	63.03	61.76	129.45	131.58	122	70.96	72.17	74.68	19.35	16.34	20.78	2155	K12930 anthocyanidin 3-O-glucosyltransferase [EC:2.4.1.115] | (RefSeq) anthocyanidin 3-O-glucosyltransferase 7-like (A)	ko00942: Anthocyanin biosynthesis; ko01100: Metabolic pathways; ko01110: Biosynthesis of secondary metabolites	flavonoid 3-o-glucosyltransferase [Lycoris sprengeri]	UFOG_VITVI RecName: Full=Anthocyanidin 3-O-glucosyltransferase UFGT {ECO:0000305}; EC=2.4.1.115 {ECO:0000269|PubMed:16482224, ECO:0000269|PubMed:9535914}; AltName: Full=Flavonol 3-O-glucosyltransferase {ECO:0000305}; EC=2.4.1.91 {ECO:0000269|PubMed:16482224, ECO:0000269|PubMed:9535914}; AltName: Full=UDP-glucose flavonoid 3-O-glucosyltransferase {ECO:0000303|PubMed:9535914};	A0A8B7CM69_PHODC RecName: Full=Glycosyltransferase {ECO:0000256|RuleBase:RU362057}; EC=2.4.1.- {ECO:0000256|RuleBase:RU362057};	UDP-glucuronosyl and UDP-glucosyl transferase	GO:0047213,anthocyanidin 3-O-glucosyltransferase activity; GO:0102360,daphnetin 3-O-glucosyltransferase activity; GO:0047893,flavonol 3-O-glucosyltransferase activity; GO:0102425,myricetin 3-O-glucosyltransferase activity; GO:0009718,anthocyanin-containing compound biosynthetic process; GO:0033485,cyanidin 3-O-glucoside biosynthetic process; GO:0033330,kaempferol O-glucoside biosynthetic process;…	UDP-glucoronosyl and UDP-glucosyl transferase	--	--	--
Cluster-14227.2	turquoise	4135.9	2016.87	2119.03	-102.158	92.18	89.57	89.85	204.69	231.5	211.39	78.53	82.25	79.11	107.45	106.58	95.61	3167	K15283 solute carrier family 35, member E1 | (RefSeq) glucose-6-phosphate/phosphate translocator 1, chloroplastic-like (A)	--	glucose-6-phosphate/phosphate translocator 1, chloroplastic-like [Asparagus officinalis]	GPT2_ARATH RecName: Full=Glucose-6-phosphate/phosphate translocator 2, chloroplastic {ECO:0000303|PubMed:15722468}; Short=AtGPT2 {ECO:0000303|PubMed:15722468}; Flags: Precursor;	A0A804HYS0_MUSAM SubName: Full=(wild Malaysian banana) hypothetical protein {ECO:0000313|EMBL:CAG1860959.1};	Glucose-6-phosphate/phosphate and phosphoenolpyruvate/phosphate antiporter	GO:0009507,chloroplast; GO:0031969,chloroplast membrane; GO:0005794,Golgi apparatus; GO:0016021,integral component of membrane; GO:0000325,plant-type vacuole; GO:0015297,antiporter activity; GO:0015152,glucose-6-phosphate transmembrane transporter activity; GO:0005315,inorganic phosphate transmembrane transporter activity; GO:0015120,phosphoglycerate transmembrane transporter activity; GO:0071917…	Triose-phosphate Transporter family	--	--	--
Cluster-14227.3	turquoise	3567.61	1901.85	1665.76	236.084	38.57	38.14	40.47	57.41	67.5	59.39	41.75	40.44	38.52	40.49	38.95	41.56	1484	K15283 solute carrier family 35, member E1 | (RefSeq) glucose-6-phosphate/phosphate translocator 1, chloroplastic-like (A)	--	glucose-6-phosphate/phosphate translocator 1, chloroplastic-like [Asparagus officinalis]	GPT2_ARATH RecName: Full=Glucose-6-phosphate/phosphate translocator 2, chloroplastic {ECO:0000303|PubMed:15722468}; Short=AtGPT2 {ECO:0000303|PubMed:15722468}; Flags: Precursor;	A0A2I0B7D7_9ASPA SubName: Full=Glucose-6-phosphate/phosphate translocator 2, chloroplastic {ECO:0000313|EMBL:PKA63713.1};	Glucose-6-phosphate/phosphate and phosphoenolpyruvate/phosphate antiporter	GO:0009507,chloroplast; GO:0031969,chloroplast membrane; GO:0005794,Golgi apparatus; GO:0016021,integral component of membrane; GO:0000325,plant-type vacuole; GO:0015297,antiporter activity; GO:0015152,glucose-6-phosphate transmembrane transporter activity; GO:0005315,inorganic phosphate transmembrane transporter activity; GO:0015120,phosphoglycerate transmembrane transporter activity; GO:0071917…	Triose-phosphate Transporter family	--	--	--
Cluster-14227.5	turquoise	1682.73	603.744	1078.99	-475.242	24.99	19.49	19.81	23.1	26.35	25.23	21.32	15.98	16.53	17.11	17.43	16	3413	K15283 solute carrier family 35, member E1 | (RefSeq) glucose-6-phosphate/phosphate translocator 1, chloroplastic-like (A)	--	glucose-6-phosphate/phosphate translocator 1, chloroplastic-like [Asparagus officinalis]	GPT2_ARATH RecName: Full=Glucose-6-phosphate/phosphate translocator 2, chloroplastic {ECO:0000303|PubMed:15722468}; Short=AtGPT2 {ECO:0000303|PubMed:15722468}; Flags: Precursor;	A0A804HYS0_MUSAM SubName: Full=(wild Malaysian banana) hypothetical protein {ECO:0000313|EMBL:CAG1860959.1};	Glucose-6-phosphate/phosphate and phosphoenolpyruvate/phosphate antiporter	GO:0009507,chloroplast; GO:0031969,chloroplast membrane; GO:0005794,Golgi apparatus; GO:0016021,integral component of membrane; GO:0000325,plant-type vacuole; GO:0015297,antiporter activity; GO:0015152,glucose-6-phosphate transmembrane transporter activity; GO:0005315,inorganic phosphate transmembrane transporter activity; GO:0015120,phosphoglycerate transmembrane transporter activity; GO:0071917…	Triose-phosphate Transporter family	--	--	--
Cluster-22508.4	turquoise	3995.54	2117.01	1878.53	238.481	75.97	73.83	76.25	128.73	129.98	120.56	67.28	70.62	70.02	65.35	65.96	59.76	1471	K15283 solute carrier family 35, member E1 | (RefSeq) phosphoenolpyruvate/phosphate translocator 2, chloroplastic-like (A)	--	phosphoenolpyruvate/phosphate translocator 2, chloroplastic-like [Asparagus officinalis]	PPT1_ORYSJ RecName: Full=Phosphoenolpyruvate/phosphate translocator 1, chloroplastic; Short=OsPPT1; Flags: Precursor;	A0A5P1EUK0_ASPOF RecName: Full=TPT domain-containing protein {ECO:0000259|Pfam:PF03151};	Glucose-6-phosphate/phosphate and phosphoenolpyruvate/phosphate antiporter	GO:0031969,chloroplast membrane; GO:0005794,Golgi apparatus; GO:0016021,integral component of membrane; GO:0015297,antiporter activity; GO:0015121,phosphoenolpyruvate:phosphate antiporter activity; GO:0015120,phosphoglycerate transmembrane transporter activity; GO:0009670,triose-phosphate:phosphate antiporter activity; GO:0008643,carbohydrate transport; GO:0015714,phosphoenolpyruvate transport; G…	Triose-phosphate Transporter family	--	--	--
Cluster-33214.0	turquoise	3956.9	1790.6	2166.3	-375.708	27.24	26.73	27.19	37.22	38.98	36.79	26.69	25.38	26.46	30.24	28.04	29.03	1751	K15281 solute carrier family 35, member D1/2/3 | (RefSeq) putative UDP-sugar transporter DDB_G0278631 (A)	--	putative UDP-sugar transporter DDB_G0278631 [Asparagus officinalis]	UTR7_ARATH RecName: Full=UDP-galactose/UDP-glucose transporter 7 {ECO:0000303|PubMed:22933714}; Short=AtUTr7 {ECO:0000303|PubMed:22933714};	A0A5P1EYQ6_ASPOF RecName: Full=TPT domain-containing protein {ECO:0000259|Pfam:PF03151};	Nucleotide-sugar transporter VRG4/SQV-7	GO:0005794,Golgi apparatus; GO:0000139,Golgi membrane; GO:0016021,integral component of membrane; GO:0015297,antiporter activity; GO:0005459,UDP-galactose transmembrane transporter activity; GO:0005460,UDP-glucose transmembrane transporter activity; GO:0008643,carbohydrate transport; GO:0048527,lateral root development; GO:0080147,root hair cell development; GO:0072334,UDP-galactose transmembrane…	Triose-phosphate Transporter family	--	--	--
Cluster-38572.0	turquoise	3133.6	1561.63	1571.97	-10.3331	29.44	28.43	25.65	41.48	49.29	42.2	29.07	30.37	31.87	31.87	32.89	29.32	1804	K26222 UDP-galactose transporter | (RefSeq) UDP-galactose transporter 1-like (A)	--	UDP-galactose transporter 1 [Elaeis guineensis]	UGAL1_ARATH RecName: Full=UDP-galactose transporter 1 {ECO:0000303|PubMed:15456736}; Short=At-UDP-GalT1 {ECO:0000303|PubMed:15456736};	A0A6I9QMI5_ELAGV SubName: Full=UDP-galactose transporter 1 {ECO:0000313|RefSeq:XP_010910958.1};	Glucose-6-phosphate/phosphate and phosphoenolpyruvate/phosphate antiporter	GO:0005794,Golgi apparatus; GO:0016021,integral component of membrane; GO:0015297,antiporter activity; GO:0005457,GDP-fucose transmembrane transporter activity; GO:0005459,UDP-galactose transmembrane transporter activity; GO:0005460,UDP-glucose transmembrane transporter activity; GO:0008643,carbohydrate transport; GO:0015783,GDP-fucose transmembrane transport; GO:0072334,UDP-galactose transmembra…	Triose-phosphate Transporter family	--	--	--
Cluster-39053.1	turquoise	3388.24	1826.87	1561.37	265.495	5.39	5.37	4.58	13.79	15.78	14.44	6.67	7.29	7.26	4.93	3.7	5.55	1476	K26223 GDP-fucose transporter | (RefSeq) GDP-mannose transporter GONST4 (A)	--	GDP-mannose transporter GONST4 [Asparagus officinalis]	GFT1_ARATH RecName: Full=GDP-fucose transporter 1 {ECO:0000303|PubMed:27381418}; AltName: Full=GDP-mannose transporter GONST4 {ECO:0000303|PubMed:15480787}; AltName: Full=Protein GOLGI NUCLEOTIDE SUGAR TRANSPORTER 4 {ECO:0000303|PubMed:15480787};	A0A2P5BDI5_TREOI SubName: Full=Sugar phosphate transporter domain containing protein {ECO:0000313|EMBL:PON46841.1};	Nucleotide-sugar transporter VRG4/SQV-7	GO:0005794,Golgi apparatus; GO:0000139,Golgi membrane; GO:0000138,Golgi trans cisterna; GO:0016021,integral component of membrane; GO:0015297,antiporter activity; GO:0005457,GDP-fucose transmembrane transporter activity; GO:0008643,carbohydrate transport; GO:0015780,nucleotide-sugar transmembrane transport; GO:0003674,molecular_function; GO:0005215,transporter activity; GO:0015291,secondary activ…	Triose-phosphate Transporter family	--	--	--
Cluster-42845.0	turquoise	3736.26	1843.52	1892.74	-49.2219	21.58	20.71	21.15	33.42	35.68	35.48	22.66	24.36	23.06	24.68	23.99	22.96	1804	K26224 UDP-rhamnose/UDP-galactose transporter | (RefSeq) UDP-galactose transporter 2-like (A)	--	UDP-galactose transporter 2-like [Asparagus officinalis]	URGT6_ARATH RecName: Full=UDP-rhamnose/UDP-galactose transporter 6 {ECO:0000312|EMBL:AKA88219.1}; Short=UDP-Rha/UDP-Gal transporter 6 {ECO:0000303|PubMed:25053812}; AltName: Full=Bi-functional UDP-rhamnose/UDP-galactose transporter {ECO:0000312|EMBL:AIJ02000.1};	A0A5P1ERW5_ASPOF RecName: Full=TPT domain-containing protein {ECO:0000259|Pfam:PF03151};	Glucose-6-phosphate/phosphate and phosphoenolpyruvate/phosphate antiporter	GO:0005794,Golgi apparatus; GO:0000139,Golgi membrane; GO:0016021,integral component of membrane; GO:0005886,plasma membrane; GO:0015297,antiporter activity; GO:0005355,glucose transmembrane transporter activity; GO:0005338,nucleotide-sugar transmembrane transporter activity; GO:0022857,transmembrane transporter activity; GO:0005459,UDP-galactose transmembrane transporter activity; GO:1904659,glu…	Triose-phosphate Transporter family	--	--	--
Cluster-52032.1	turquoise	3469.85	1712.59	1757.26	-44.6663	9.35	8.99	10.63	13.42	13.85	13.9	9.18	8.93	7.98	7.46	8.48	7.77	2350	K15280 solute carrier family 35, member C2 | (RefSeq) probable sugar phosphate/phosphate translocator At1g06470 (A)	--	probable sugar phosphate/phosphate translocator At1g06470 [Asparagus officinalis]	PT106_ARATH RecName: Full=Probable sugar phosphate/phosphate translocator At1g06470;	A0A5P1EUV1_ASPOF RecName: Full=TPT domain-containing protein {ECO:0000259|Pfam:PF03151};	Predicted integral membrane protein	GO:0005801,cis-Golgi network; GO:0005793,endoplasmic reticulum-Golgi intermediate compartment; GO:0005794,Golgi apparatus; GO:0016021,integral component of membrane; GO:0015297,antiporter activity; GO:0008643,carbohydrate transport; GO:0015786,UDP-glucose transmembrane transport; GO:0003674,molecular_function; GO:0005215,transporter activity; GO:0015291,secondary active transmembrane transporter …	Triose-phosphate Transporter family	--	--	--
Cluster-56562.0	turquoise	1203.86	556.632	647.224	-90.5922	44.77	38.79	43.03	49.23	52.96	48.44	46.33	48.41	43.22	42.67	42.95	45.13	1539	K26224 UDP-rhamnose/UDP-galactose transporter | (RefSeq) UDP-galactose transporter 2-like isoform X1 (A)	--	UDP-galactose transporter 2-like isoform X1 [Asparagus officinalis]	URGT1_ARATH RecName: Full=UDP-rhamnose/UDP-galactose transporter 1 {ECO:0000303|PubMed:25053812}; Short=UDP-Rha/UDP-Gal transporter 1 {ECO:0000303|PubMed:25053812}; AltName: Full=UDP-galactose transporter 2 {ECO:0000303|PubMed:15456736}; Short=At-UDP-GalT2 {ECO:0000303|PubMed:15456736};	A0A5P1EWE0_ASPOF RecName: Full=TPT domain-containing protein {ECO:0000259|Pfam:PF03151};	Glucose-6-phosphate/phosphate and phosphoenolpyruvate/phosphate antiporter	GO:0005794,Golgi apparatus; GO:0000139,Golgi membrane; GO:0016021,integral component of membrane; GO:0015297,antiporter activity; GO:0005457,GDP-fucose transmembrane transporter activity; GO:0005338,nucleotide-sugar transmembrane transporter activity; GO:0022857,transmembrane transporter activity; GO:0005459,UDP-galactose transmembrane transporter activity; GO:0005460,UDP-glucose transmembrane tr…	Triose-phosphate Transporter family	--	--	--
Cluster-62263.0	turquoise	3433.76	1764.1	1669.66	94.4409	42.84	41.26	44.73	72.35	78.11	71.66	48.89	53.85	47.69	48.41	50.29	44.9	1407	K26222 UDP-galactose transporter | (RefSeq) UDP-galactose transporter 1 (A)	--	probable sugar phosphate/phosphate translocator At5g05820 [Dioscorea cayenensis subsp. rotundata]	PT311_ARATH RecName: Full=Probable sugar phosphate/phosphate translocator At3g11320;	A0A6I9R8C4_ELAGV SubName: Full=probable sugar phosphate/phosphate translocator At3g11320 {ECO:0000313|RefSeq:XP_010922503.1};	Glucose-6-phosphate/phosphate and phosphoenolpyruvate/phosphate antiporter	GO:0005783,endoplasmic reticulum; GO:0005794,Golgi apparatus; GO:0016021,integral component of membrane; GO:0015297,antiporter activity; GO:0008643,carbohydrate transport; GO:0003674,molecular_function; GO:0005215,transporter activity; GO:0015291,secondary active transmembrane transporter activity; GO:0022804,active transmembrane transporter activity; GO:0022857,transmembrane transporter activity…	Triose-phosphate Transporter family	--	--	--
Cluster-62263.1	turquoise	2731.41	1404.65	1326.76	77.8845	12.75	17.47	13.62	22.84	22.39	23.1	14.52	16.08	15.84	11.45	14.26	13.44	1490	K26222 UDP-galactose transporter | (RefSeq) UDP-galactose transporter 1-like (A)	--	probable sugar phosphate/phosphate translocator At3g11320 [Sorghum bicolor]	PT311_ARATH RecName: Full=Probable sugar phosphate/phosphate translocator At3g11320;	A0A1B6QNZ6_SORBI RecName: Full=TPT domain-containing protein {ECO:0000259|Pfam:PF03151};	Glucose-6-phosphate/phosphate and phosphoenolpyruvate/phosphate antiporter	GO:0005783,endoplasmic reticulum; GO:0005794,Golgi apparatus; GO:0016021,integral component of membrane; GO:0015297,antiporter activity; GO:0008643,carbohydrate transport; GO:0003674,molecular_function; GO:0005215,transporter activity; GO:0015291,secondary active transmembrane transporter activity; GO:0022804,active transmembrane transporter activity; GO:0022857,transmembrane transporter activity…	Triose-phosphate Transporter family	--	--	--
Cluster-64344.7	turquoise	1586.46	840.433	746.028	94.4047	9.38	8.66	7.75	13.42	14.02	11.37	10.92	8.72	9.56	9.34	5.99	9.17	1869	K15285 solute carrier family 35, member E3 | (RefSeq) uncharacterized membrane protein At1g06890-like (A)	--	uncharacterized membrane protein At1g06890-like [Asparagus officinalis]	UXT3_ARATH RecName: Full=UDP-xylose transporter 3 {ECO:0000312|EMBL:AKA88214.1};	A0A5P1FKE3_ASPOF RecName: Full=TPT domain-containing protein {ECO:0000259|Pfam:PF03151};	Glucose-6-phosphate/phosphate and phosphoenolpyruvate/phosphate antiporter	GO:0005768,endosome; GO:0005794,Golgi apparatus; GO:0000139,Golgi membrane; GO:0016021,integral component of membrane; GO:0005802,trans-Golgi network; GO:0015297,antiporter activity; GO:0005338,nucleotide-sugar transmembrane transporter activity; GO:0005464,UDP-xylose transmembrane transporter activity; GO:0008643,carbohydrate transport; GO:0015790,UDP-xylose transmembrane transport; GO:0003674,m…	Triose-phosphate Transporter family	--	--	--
Cluster-66087.0	turquoise	3160.02	1616.7	1543.32	73.3879	11.67	9.99	9.06	15.9	18.88	17.8	10.1	10.07	9.93	9.47	12.71	9.65	1467	K15281 solute carrier family 35, member D1/2/3 | (RefSeq) putative UDP-sugar transporter DDB_G0278631 isoform X1 (A)	--	UDP-N-acetylglucosamine transporter UGNT1 isoform X1 [Elaeis guineensis]	UGNT1_ARATH RecName: Full=UDP-N-acetylglucosamine transporter UGNT1 {ECO:0000305}; Short=UDP-GlcNAc transporter 1 {ECO:0000303|PubMed:30224661}; AltName: Full=Nucleotide-sugar uncharacterized transporter 3 {ECO:0000305};	A0A6I9RRW1_ELAGV SubName: Full=UDP-N-acetylglucosamine transporter UGNT1 isoform X1 {ECO:0000313|RefSeq:XP_010927376.1};	Nucleotide-sugar transporter VRG4/SQV-7	GO:0000139,Golgi membrane; GO:0016021,integral component of membrane; GO:0015297,antiporter activity; GO:0005338,nucleotide-sugar transmembrane transporter activity; GO:0005461,UDP-glucuronic acid transmembrane transporter activity; GO:0005463,UDP-N-acetylgalactosamine transmembrane transporter activity; GO:0005462,UDP-N-acetylglucosamine transmembrane transporter activity; GO:0008643,carbohydrat…	Triose-phosphate Transporter family	--	--	--
Cluster-66149.0	turquoise	3061.96	1150.51	1911.46	-760.951	19.04	19.69	20.05	21.9	24.18	21.73	17.25	17.39	17.86	16.06	15.2	16.35	1790	K26224 UDP-rhamnose/UDP-galactose transporter | (RefSeq) UDP-galactose transporter 2-like (A)	--	UDP-galactose transporter 2-like [Asparagus officinalis]	URGT6_ARATH RecName: Full=UDP-rhamnose/UDP-galactose transporter 6 {ECO:0000312|EMBL:AKA88219.1}; Short=UDP-Rha/UDP-Gal transporter 6 {ECO:0000303|PubMed:25053812}; AltName: Full=Bi-functional UDP-rhamnose/UDP-galactose transporter {ECO:0000312|EMBL:AIJ02000.1};	A0A5P1FEW9_ASPOF RecName: Full=TPT domain-containing protein {ECO:0000259|Pfam:PF03151};	Glucose-6-phosphate/phosphate and phosphoenolpyruvate/phosphate antiporter	GO:0005794,Golgi apparatus; GO:0000139,Golgi membrane; GO:0016021,integral component of membrane; GO:0005886,plasma membrane; GO:0015297,antiporter activity; GO:0005355,glucose transmembrane transporter activity; GO:0005338,nucleotide-sugar transmembrane transporter activity; GO:0022857,transmembrane transporter activity; GO:0005459,UDP-galactose transmembrane transporter activity; GO:1904659,glu…	Triose-phosphate Transporter family	--	--	--
Cluster-56275.12	turquoise	3972.59	1864.31	2108.27	-243.956	344	337.02	343.35	479.21	489.62	468.72	273.28	283.56	282.5	285.63	264.75	267.06	1673	K01803 triosephosphate isomerase (TIM) [EC:5.3.1.1] | (RefSeq) triosephosphate isomerase, cytosolic-like isoform X1 (A)	ko00010: Glycolysis / Gluconeogenesis; ko00051: Fructose and mannose metabolism; ko00562: Inositol phosphate metabolism; ko00710: Carbon fixation in photosynthetic organisms; ko01100: Metabolic pathways; ko01110: Biosynthesis of secondary metabolites; ko01200: Carbon metabolism; ko01230: Biosynthesis of amino acids	triosephosphate isomerase, cytosolic-like isoform X1 [Asparagus officinalis]	TPIS_PETHY RecName: Full=Triosephosphate isomerase, cytosolic; Short=TIM; Short=Triose-phosphate isomerase; EC=5.3.1.1;	A0A5P1E8M3_ASPOF SubName: Full=Uncharacterized protein {ECO:0000313|EMBL:ONK62245.1};	Triosephosphate isomerase	GO:0005737,cytoplasm; GO:0004807,triose-phosphate isomerase activity; GO:0006094,gluconeogenesis; GO:0006096,glycolytic process; GO:0003674,molecular_function; GO:0003824,catalytic activity; GO:0016853,isomerase activity; GO:0016860,intramolecular oxidoreductase activity; GO:0016861,intramolecular oxidoreductase activity, interconverting aldoses and ketoses; GO:0005975,carbohydrate metabolic proc…	Triosephosphate isomerase	--	--	--
Cluster-56275.8	turquoise	4073.03	2018.92	2054.11	-35.1853	95.63	82.37	94.48	157.77	162.62	152.09	70.56	75.98	74.6	91.4	80.01	79.66	1265	K01803 triosephosphate isomerase (TIM) [EC:5.3.1.1] | (RefSeq) triosephosphate isomerase, cytosolic-like isoform X1 (A)	ko00010: Glycolysis / Gluconeogenesis; ko00051: Fructose and mannose metabolism; ko00562: Inositol phosphate metabolism; ko00710: Carbon fixation in photosynthetic organisms; ko01100: Metabolic pathways; ko01110: Biosynthesis of secondary metabolites; ko01200: Carbon metabolism; ko01230: Biosynthesis of amino acids	triosephosphate isomerase, cytosolic-like isoform X1 [Asparagus officinalis]	TPIS_PETHY RecName: Full=Triosephosphate isomerase, cytosolic; Short=TIM; Short=Triose-phosphate isomerase; EC=5.3.1.1;	A0A5P1E8M3_ASPOF SubName: Full=Uncharacterized protein {ECO:0000313|EMBL:ONK62245.1};	Triosephosphate isomerase	GO:0005737,cytoplasm; GO:0004807,triose-phosphate isomerase activity; GO:0006094,gluconeogenesis; GO:0006096,glycolytic process; GO:0003674,molecular_function; GO:0003824,catalytic activity; GO:0016853,isomerase activity; GO:0016860,intramolecular oxidoreductase activity; GO:0016861,intramolecular oxidoreductase activity, interconverting aldoses and ketoses; GO:0005975,carbohydrate metabolic proc…	Triosephosphate isomerase	--	--	--
Cluster-38658.19	turquoise	3338.74	1742.27	1596.46	145.809	42.4	39.64	35.96	74.8	84.68	91.04	40.98	40.22	42.33	50.74	43.43	32.53	1570	K24175 MFS transporter, MFS domain-containing protein family, molybdate-anion transporter | (RefSeq) molybdate-anion transporter-like (A)	--	molybdate-anion transporter-like [Asparagus officinalis]	--	A0A5P1FQA9_ASPOF SubName: Full=Uncharacterized protein {ECO:0000313|EMBL:ONK79913.1};	Predicted sugar transporter	GO:0016021,integral component of membrane; GO:0015098,molybdate ion transmembrane transporter activity; GO:0003674,molecular_function; GO:0005215,transporter activity; GO:0008509,anion transmembrane transporter activity; GO:0015075,ion transmembrane transporter activity; GO:0015103,inorganic anion transmembrane transporter activity; GO:0015318,inorganic molecular entity transmembrane transporter …	Sugar-tranasporters, 12 TM	--	--	--
Cluster-38658.21	turquoise	3138.54	1602.38	1536.15	66.2327	17.26	21.86	26.69	66.41	55.83	65.53	32.91	20.4	20.4	16.43	29.11	26.32	766	K24175 MFS transporter, MFS domain-containing protein family, molybdate-anion transporter | (RefSeq) molybdate-anion transporter-like (A)	--	Major facilitator superfamily protein [Theobroma cacao]	--	A0A061G2V9_THECC SubName: Full=Major facilitator superfamily protein {ECO:0000313|EMBL:EOY23921.1};	Predicted sugar transporter	GO:0016021,integral component of membrane; GO:0015098,molybdate ion transmembrane transporter activity; GO:0003674,molecular_function; GO:0005215,transporter activity; GO:0008509,anion transmembrane transporter activity; GO:0015075,ion transmembrane transporter activity; GO:0015103,inorganic anion transmembrane transporter activity; GO:0015318,inorganic molecular entity transmembrane transporter …	Sugar-tranasporters, 12 TM	--	--	--
Cluster-52490.6	turquoise	2119.46	790.939	1328.52	-537.585	3.91	4.24	5.12	6.42	6.15	6.76	3.34	2.59	4.22	5.11	4.85	3.53	2252	K13430 serine/threonine-protein kinase PBS1 [EC:2.7.11.1] | (RefSeq) serine/threonine-protein kinase PBS1-like (A)	ko04626: Plant-pathogen interaction	serine/threonine-protein kinase PBS1-like [Asparagus officinalis]	PBS1_ARATH RecName: Full=Serine/threonine-protein kinase PBS1 {ECO:0000303|PubMed:11359614}; EC=2.7.11.1 {ECO:0000269|PubMed:11359614}; AltName: Full=AvrPphB susceptible protein 1 {ECO:0000303|PubMed:11359614};	A0A5P1F0Z8_ASPOF RecName: Full=Protein kinase domain-containing protein {ECO:0000259|PROSITE:PS50011};	Serine/threonine protein kinase	GO:0005886,plasma membrane; GO:0005524,ATP binding; GO:0004672,protein kinase activity; GO:0106310,protein serine kinase activity; GO:0004674,protein serine/threonine kinase activity; GO:0006952,defense response; GO:0042742,defense response to bacterium; GO:0045087,innate immune response; GO:0002221,pattern recognition receptor signaling pathway; GO:0046777,protein autophosphorylation; GO:0000166…	Sugar efflux transporter for intercellular exchange	--	--	--
Cluster-65299.1	turquoise	3304.18	1725.53	1578.65	146.88	9.72	11.9	10.5	21.54	26.16	27.34	11.41	11.3	10.24	7.62	12.87	11.17	1276	K15382 solute carrier family 50 (sugar transporter) | (RefSeq) bidirectional sugar transporter SWEET4-like (A)	--	bidirectional sugar transporter SWEET4a [Hemerocallis fulva]	SWET4_ORYSI RecName: Full=Bidirectional sugar transporter SWEET4; Short=OsSWEET4;	A0A5P1EYI3_ASPOF SubName: Full=Uncharacterized protein {ECO:0000313|EMBL:ONK69220.1};	Multitransmembrane protein	GO:0005887,integral component of plasma membrane; GO:0051119,sugar transmembrane transporter activity; GO:0003674,molecular_function; GO:0005215,transporter activity; GO:0015144,carbohydrate transmembrane transporter activity; GO:0022857,transmembrane transporter activity; GO:0005575,cellular_component; GO:0005886,plasma membrane; GO:0016020,membrane; GO:0016021,integral component of membrane; GO…	Sugar efflux transporter for intercellular exchange	--	--	--
Cluster-12840.10	turquoise	3521.88	1899.32	1622.57	276.75	145.38	162.04	159.02	252.26	259.11	232.21	161.71	161.59	157.29	131.59	144.78	129.44	1532	K08176 MFS transporter, PHS family, inorganic phosphate transporter | (RefSeq) probable inorganic phosphate transporter 1-8 (A)	--	probable inorganic phosphate transporter 1-8 [Phoenix dactylifera]	PHT18_ORYSJ RecName: Full=Probable inorganic phosphate transporter 1-8; Short=OsPT8; Short=OsPht1;8; AltName: Full=H(+)/Pi cotransporter;	A0A8B7MWM9_PHODC RecName: Full=H(+)/Pi cotransporter {ECO:0000256|ARBA:ARBA00032043};	Inorganic phosphate transporter	GO:0016021,integral component of membrane; GO:0005315,inorganic phosphate transmembrane transporter activity; GO:0015293,symporter activity; GO:0006817,phosphate ion transport; GO:0003674,molecular_function; GO:0005215,transporter activity; GO:0015291,secondary active transmembrane transporter activity; GO:0015318,inorganic molecular entity transmembrane transporter activity; GO:0022804,active tr…	Sugar (and other) transporter	--	--	--
Cluster-12840.11	turquoise	4005.61	2133.36	1872.26	261.099	56.59	52.15	53.55	172.75	191.01	166.13	45.19	44.93	38.1	27.68	34.08	25.12	1561	K08176 MFS transporter, PHS family, inorganic phosphate transporter | (RefSeq) probable inorganic phosphate transporter 1-8 (A)	--	probable inorganic phosphate transporter 1-8 [Phoenix dactylifera]	PHT18_ORYSJ RecName: Full=Probable inorganic phosphate transporter 1-8; Short=OsPT8; Short=OsPht1;8; AltName: Full=H(+)/Pi cotransporter;	A0A8B7MWM9_PHODC RecName: Full=H(+)/Pi cotransporter {ECO:0000256|ARBA:ARBA00032043};	Inorganic phosphate transporter	GO:0016021,integral component of membrane; GO:0005315,inorganic phosphate transmembrane transporter activity; GO:0015293,symporter activity; GO:0006817,phosphate ion transport; GO:0003674,molecular_function; GO:0005215,transporter activity; GO:0015291,secondary active transmembrane transporter activity; GO:0015318,inorganic molecular entity transmembrane transporter activity; GO:0022804,active tr…	Sugar (and other) transporter	--	--	--
Cluster-12840.12	turquoise	1751.83	601.69	1150.14	-548.447	26.01	28.3	28.88	51.05	50.73	58.23	39.48	39.68	45.16	27.95	36.24	43.05	366	K08176 MFS transporter, PHS family, inorganic phosphate transporter | (RefSeq) probable inorganic phosphate transporter 1-8 (A)	--	Inorganic phosphate transporter 1-4, partial [Mucuna pruriens]	PHT14_ARATH RecName: Full=Inorganic phosphate transporter 1-4; Short=AtPht1;4; AltName: Full=H(+)/Pi cotransporter;	A0A371FAF0_MUCPR SubName: Full=Inorganic phosphate transporter 1-4 {ECO:0000313|EMBL:RDX75113.1}; Flags: Fragment;	Inorganic phosphate transporter	GO:0005794,Golgi apparatus; GO:0016021,integral component of membrane; GO:0005886,plasma membrane; GO:0009506,plasmodesma; GO:0005773,vacuole; GO:0005315,inorganic phosphate transmembrane transporter activity; GO:0015293,symporter activity; GO:0006817,phosphate ion transport; GO:0003674,molecular_function; GO:0005215,transporter activity; GO:0015291,secondary active transmembrane transporter acti…	Sugar (and other) transporter	--	--	--
Cluster-12840.6	turquoise	2745.43	1495.92	1249.51	246.415	73.59	67.09	66.29	103.93	123.67	108.21	82.28	76.37	78.07	63.22	77.81	60.26	536	K08176 MFS transporter, PHS family, inorganic phosphate transporter | (RefSeq) inorganic phosphate transporter 1-4-like isoform X1 (A)	--	inorganic phosphate transporter protein, partial [Platanus x hispanica]	PHT11_PETHY RecName: Full=Low affinity inorganic phosphate transporter 1 {ECO:0000303|PubMed:18315538, ECO:0000303|PubMed:19380421}; Short=PhPT1 {ECO:0000303|PubMed:18315538, ECO:0000303|PubMed:19380421}; Short=PhPht1;1 {ECO:0000303|PubMed:18315538}; AltName: Full=Arbuscular mycorrhiza-induced phosphate transporter PT1 {ECO:0000305}; Short=AM-induced phosphate transporter PT1 {ECO:0000305}; AltNa…	Q0VJB6_PLAAC SubName: Full=Inorganic phosphate transporter protein {ECO:0000313|EMBL:CAL25340.1}; Flags: Fragment;	Inorganic phosphate transporter	GO:0016021,integral component of membrane; GO:0005886,plasma membrane; GO:0005315,inorganic phosphate transmembrane transporter activity; GO:0015293,symporter activity; GO:0009873,ethylene-activated signaling pathway; GO:0080187,floral organ senescence; GO:0006817,phosphate ion transport; GO:0009723,response to ethylene; GO:0003674,molecular_function; GO:0005215,transporter activity; GO:0015291,s…	Sugar (and other) transporter	--	--	--
Cluster-12840.7	turquoise	4030.98	2114.77	1916.2	198.573	54.15	50.05	54.22	162.14	152.63	154.29	37.9	44.85	40.35	30.84	32.09	29.75	882	K08176 MFS transporter, PHS family, inorganic phosphate transporter | (RefSeq) probable inorganic phosphate transporter 1-8 (A)	--	inorganic phosphate transporter 1-4 [Cocos nucifera]	PHT14_ORYSI RecName: Full=Probable inorganic phosphate transporter 1-4; Short=OsPT4; Short=OsPht1;4; AltName: Full=H(+)/Pi cotransporter; AltName: Full=OsPT1;	A0A8K0IFX8_COCNU SubName: Full=Inorganic phosphate transporter 1-4 {ECO:0000313|EMBL:KAG1354927.1};	Inorganic phosphate transporter	GO:0016021,integral component of membrane; GO:0005315,inorganic phosphate transmembrane transporter activity; GO:0015293,symporter activity; GO:0006817,phosphate ion transport; GO:0003674,molecular_function; GO:0005215,transporter activity; GO:0015291,secondary active transmembrane transporter activity; GO:0015318,inorganic molecular entity transmembrane transporter activity; GO:0022804,active tr…	Sugar (and other) transporter	--	--	--
Cluster-12840.9	turquoise	2564.45	1282.89	1281.56	1.3322	74.25	67.98	74.53	111.47	110.36	101.67	75.13	85.93	88.29	62.55	62.86	68.72	821	K08176 MFS transporter, PHS family, inorganic phosphate transporter | (RefSeq) probable inorganic phosphate transporter 1-8 (A)	--	inorganic phosphate transporter 1-4 [Cocos nucifera]	PHT14_ORYSI RecName: Full=Probable inorganic phosphate transporter 1-4; Short=OsPT4; Short=OsPht1;4; AltName: Full=H(+)/Pi cotransporter; AltName: Full=OsPT1;	A0A8K0IFX8_COCNU SubName: Full=Inorganic phosphate transporter 1-4 {ECO:0000313|EMBL:KAG1354927.1};	Inorganic phosphate transporter	GO:0016021,integral component of membrane; GO:0005315,inorganic phosphate transmembrane transporter activity; GO:0015293,symporter activity; GO:0006817,phosphate ion transport; GO:0003674,molecular_function; GO:0005215,transporter activity; GO:0015291,secondary active transmembrane transporter activity; GO:0015318,inorganic molecular entity transmembrane transporter activity; GO:0022804,active tr…	Sugar (and other) transporter	--	--	--
Cluster-24128.2	turquoise	2719.34	1328.32	1391.02	-62.7032	6.61	6.57	6.14	10.15	14.72	13.17	5.45	6.57	6.98	8.93	6.19	7.25	1856	K03444 MFS transporter, SP family, ERD6-like sugar transporter | (RefSeq) LOW QUALITY PROTEIN: sugar transporter ERD6-like 6 (A)	--	uncharacterized protein A4U43_C05F12220 [Asparagus officinalis]	ERDL6_ARATH RecName: Full=Sugar transporter ERD6-like 6;	A0A5P1ER41_ASPOF RecName: Full=MFS domain-containing protein {ECO:0000259|PROSITE:PS50850};	Predicted transporter (major facilitator superfamily)	GO:0005794,Golgi apparatus; GO:0016021,integral component of membrane; GO:0016020,membrane; GO:0005739,mitochondrion; GO:0000325,plant-type vacuole; GO:0009705,plant-type vacuole membrane; GO:0051119,sugar transmembrane transporter activity; GO:0022857,transmembrane transporter activity; GO:0042593,glucose homeostasis; GO:0010030,positive regulation of seed germination; GO:0055085,transmembrane t…	Sugar (and other) transporter	--	--	--
Cluster-32271.2	turquoise	3675.6	1469.52	2206.08	-736.553	241.15	241.18	240.11	325.87	345.57	307.71	177.37	175.6	162.59	164.48	162.98	154.31	1985	K08150 MFS transporter, SP family, solute carrier family 2 (myo-inositol transporter), member 13 | (RefSeq) INT1; inositol transporter 1 (A)	--	sugar transporter [Allium sativum]	PLT5_ARATH RecName: Full=Polyol transporter 5; AltName: Full=Protein POLYOL TRANSPORTER 5; Short=AtPLT5; AltName: Full=Sugar-proton symporter PLT5;	H2CLW1_ALLSA SubName: Full=Sugar transporter {ECO:0000313|EMBL:AEX55225.1};	Predicted transporter (major facilitator superfamily)	GO:0016021,integral component of membrane; GO:0005886,plasma membrane; GO:0005351,carbohydrate:proton symporter activity; GO:0015591,D-ribose transmembrane transporter activity; GO:0015148,D-xylose transmembrane transporter activity; GO:0005354,galactose transmembrane transporter activity; GO:0005355,glucose transmembrane transporter activity; GO:0015168,glycerol transmembrane transporter activit…	Sugar (and other) transporter	--	--	--
Cluster-42395.0	turquoise	3423.27	1755.17	1668.1	87.0678	4.44	3.61	3.48	9.17	10.22	7.34	3.47	3.07	3.08	3.97	2.87	4.68	1886	K24193 MFS transporter, SP family, sugar:H+ symporter | (RefSeq) sugar carrier protein A isoform X1 (A)	--	sugar carrier protein A isoform X2 [Asparagus officinalis]	STP7_ARATH RecName: Full=Sugar transport protein 7; AltName: Full=Hexose transporter 7;	A0A199VAU9_ANACO SubName: Full=Sugar transport protein 7 {ECO:0000313|EMBL:OAY74011.1, ECO:0000313|RefSeq:XP_020083023.1};	Predicted transporter (major facilitator superfamily)	GO:0012505,endomembrane system; GO:0016021,integral component of membrane; GO:0005886,plasma membrane; GO:0090406,pollen tube; GO:0042900,arabinose transmembrane transporter activity; GO:0015293,symporter activity; GO:0042882,L-arabinose transmembrane transport; GO:0003674,molecular_function; GO:0005215,transporter activity; GO:0015144,carbohydrate transmembrane transporter activity; GO:0015145,m…	Sugar (and other) transporter	--	--	--
Cluster-44706.0	turquoise	2439.81	1250.76	1189.05	61.7097	8.9	9.13	11.23	14.84	17.11	16.21	11.05	12.81	11.83	9.91	9.08	8.87	2003	K24193 MFS transporter, SP family, sugar:H+ symporter | (RefSeq) LOW QUALITY PROTEIN: hexose carrier protein HEX6-like (A)	--	uncharacterized protein A4U43_C04F4540 [Asparagus officinalis]	HEX6_RICCO RecName: Full=Hexose carrier protein HEX6;	A0A5P1EYS1_ASPOF RecName: Full=MFS domain-containing protein {ECO:0000259|PROSITE:PS50850};	Predicted transporter (major facilitator superfamily)	GO:0016021,integral component of membrane; GO:0015145,monosaccharide transmembrane transporter activity; GO:0015293,symporter activity; GO:0003674,molecular_function; GO:0005215,transporter activity; GO:0015144,carbohydrate transmembrane transporter activity; GO:0022857,transmembrane transporter activity; GO:0051119,sugar transmembrane transporter activity; GO:0015291,secondary active transmembra…	Sugar (and other) transporter	--	--	--
Cluster-47882.0	turquoise	4036.14	1978.26	2057.88	-79.6239	6.38	5.59	5.4	16.09	15.72	14.39	5.35	3.91	4.3	7.32	5.57	6	1965	K08150 MFS transporter, SP family, solute carrier family 2 (myo-inositol transporter), member 13 | (RefSeq) LOW QUALITY PROTEIN: inositol transporter 1 (A)	--	LOW QUALITY PROTEIN: inositol transporter 1 [Asparagus officinalis]	INT1_ARATH RecName: Full=Inositol transporter 1;	A0A5P1E5I6_ASPOF RecName: Full=MFS domain-containing protein {ECO:0000259|PROSITE:PS50850};	Predicted transporter (major facilitator superfamily)	GO:0005829,cytosol; GO:0016021,integral component of membrane; GO:0000325,plant-type vacuole; GO:0009705,plant-type vacuole membrane; GO:0005366,myo-inositol:proton symporter activity; GO:0015798,myo-inositol transport; GO:0003674,molecular_function; GO:0005215,transporter activity; GO:0005365,myo-inositol transmembrane transporter activity; GO:0008324,cation transmembrane transporter activity; G…	Sugar (and other) transporter	--	--	--
Cluster-52702.0	turquoise	3637.24	1910.23	1727	183.233	18.12	17.35	17.59	25.22	27.4	26.05	17.41	17.97	17.39	14.59	15.05	15.31	2279	K24193 MFS transporter, SP family, sugar:H+ symporter | (RefSeq) sugar transport protein 14 (A)	--	sugar transport protein 14 [Asparagus officinalis]	STP14_ARATH RecName: Full=Sugar transport protein 14; AltName: Full=Hexose transporter 14;	A0A5P1ETI2_ASPOF RecName: Full=MFS domain-containing protein {ECO:0000259|PROSITE:PS50850};	Predicted transporter (major facilitator superfamily)	GO:0016021,integral component of membrane; GO:0005886,plasma membrane; GO:0015145,monosaccharide transmembrane transporter activity; GO:0015293,symporter activity; GO:0003674,molecular_function; GO:0005215,transporter activity; GO:0015144,carbohydrate transmembrane transporter activity; GO:0022857,transmembrane transporter activity; GO:0051119,sugar transmembrane transporter activity; GO:0015291,…	Sugar (and other) transporter	--	--	--
Cluster-57213.4	turquoise	1648.86	893.698	755.159	138.539	0.66	1.11	8.05	14.21	19.09	10.79	5.39	10.43	1.13	1.72	1.78	0.59	2969	K08150 MFS transporter, SP family, solute carrier family 2 (myo-inositol transporter), member 13 | (RefSeq) LOW QUALITY PROTEIN: probable inositol transporter 2 (A)	--	monosaccharide-sensing protein 2-like isoform X1 [Asparagus officinalis]	MSSP2_ARATH RecName: Full=Monosaccharide-sensing protein 2; AltName: Full=Sugar transporter MSSP2;	A0A5P1FSW8_ASPOF RecName: Full=MFS domain-containing protein {ECO:0000259|PROSITE:PS50850};	Predicted transporter (major facilitator superfamily)	GO:0005794,Golgi apparatus; GO:0016021,integral component of membrane; GO:0016020,membrane; GO:0000325,plant-type vacuole; GO:0005886,plasma membrane; GO:0022857,transmembrane transporter activity; GO:0008643,carbohydrate transport; GO:0055085,transmembrane transport; GO:0003674,molecular_function; GO:0005215,transporter activity; GO:0006810,transport; GO:0008150,biological_process; GO:0051179,lo…	Sugar (and other) transporter	--	--	--
Cluster-57349.3	turquoise	1551.95	624.806	927.144	-302.338	6.36	4.62	3.48	7.54	9.15	8.35	3.19	4.81	3.94	6.53	3.03	6.79	1835	K08202 MFS transporter, OCT family, solute carrier family 22 (organic cation transporter), member 4/5 | (RefSeq) organic cation/carnitine transporter 4-like (A)	--	organic cation/carnitine transporter 2-like [Asparagus officinalis]	OCT3_ARATH RecName: Full=Organic cation/carnitine transporter 3; Short=AtOCT3;	A0A5P1FE65_ASPOF RecName: Full=MFS domain-containing protein {ECO:0000259|PROSITE:PS50850};	Synaptic vesicle transporter SVOP and related transporters (major facilitator superfamily)	GO:0016021,integral component of membrane; GO:0009705,plant-type vacuole membrane; GO:0005524,ATP binding; GO:0022857,transmembrane transporter activity; GO:0070417,cellular response to cold; GO:0006811,ion transport; GO:0000166,nucleotide binding; GO:0003674,molecular_function; GO:0005488,binding; GO:0017076,purine nucleotide binding; GO:0030554,adenyl nucleotide binding; GO:0032553,ribonucleoti…	Sugar (and other) transporter	--	--	--
Cluster-64964.0	turquoise	3054.69	1598.38	1456.31	142.066	3.41	3.52	2.97	5.97	8.49	7.64	3	3.75	3.36	1.92	1.99	1.7	2101	K08202 MFS transporter, OCT family, solute carrier family 22 (organic cation transporter), member 4/5 | (RefSeq) organic cation/carnitine transporter 4-like (A)	--	organic cation/carnitine transporter 4-like [Phoenix dactylifera]	OCT4_ARATH RecName: Full=Organic cation/carnitine transporter 4; Short=AtOCT4;	A0A8B7CUM7_PHODC SubName: Full=organic cation/carnitine transporter 4-like {ECO:0000313|RefSeq:XP_008806791.1};	Synaptic vesicle transporter SVOP and related transporters (major facilitator superfamily)	GO:0009535,chloroplast thylakoid membrane; GO:0016021,integral component of membrane; GO:0009705,plant-type vacuole membrane; GO:0005524,ATP binding; GO:0022857,transmembrane transporter activity; GO:0042631,cellular response to water deprivation; GO:0006811,ion transport; GO:0000166,nucleotide binding; GO:0003674,molecular_function; GO:0005488,binding; GO:0017076,purine nucleotide binding; GO:00…	Sugar (and other) transporter	--	--	--
Cluster-44135.3	turquoise	3142.28	1368.54	1773.74	-405.198	8.92	18.49	15.22	227.81	178.73	239.05	50.84	42.72	91.46	81.1	80.81	63.33	2955	K00695 sucrose synthase [EC:2.4.1.13] | (RefSeq) sucrose synthase 2 (A)	ko00500: Starch and sucrose metabolism; ko01100: Metabolic pathways; ko01110: Biosynthesis of secondary metabolites	sucrose synthase [Albuca bracteata]	SUS2_TULGE RecName: Full=Sucrose synthase 2; EC=2.4.1.13; AltName: Full=Sucrose-UDP glucosyltransferase 2;	A0A140GPJ2_ALBBR RecName: Full=Sucrose synthase {ECO:0000256|ARBA:ARBA00012540, ECO:0000256|RuleBase:RU280817}; EC=2.4.1.13 {ECO:0000256|ARBA:ARBA00012540, ECO:0000256|RuleBase:RU280817};	Glycosyltransferase	GO:0016157,sucrose synthase activity; GO:0005985,sucrose metabolic process; GO:0003674,molecular_function; GO:0003824,catalytic activity; GO:0008194,UDP-glycosyltransferase activity; GO:0016740,transferase activity; GO:0016757,glycosyltransferase activity; GO:0016758,hexosyltransferase activity; GO:0035251,UDP-glucosyltransferase activity; GO:0046527,glucosyltransferase activity; GO:0005975,carbo…	Sucrose synthase	--	--	--
Cluster-59312.2	turquoise	4132.62	2192.16	1940.46	251.704	62.48	59.32	60.45	242.63	247.28	221.23	51.73	53.79	52.41	52.25	54.08	48.13	2613	K13034 L-3-cyanoalanine synthase/ cysteine synthase [EC:2.5.1.47 4.4.1.9] | (RefSeq) bifunctional L-3-cyanoalanine synthase/cysteine synthase 1, mitochondrial (A)	ko00270: Cysteine and methionine metabolism; ko00460: Cyanoamino acid metabolism; ko00920: Sulfur metabolism; ko01100: Metabolic pathways; ko01110: Biosynthesis of secondary metabolites; ko01200: Carbon metabolism; ko01230: Biosynthesis of amino acids	bifunctional L-3-cyanoalanine synthase/cysteine synthase 1, mitochondrial [Elaeis guineensis]	CYSC1_ARATH RecName: Full=Bifunctional L-3-cyanoalanine synthase/cysteine synthase C1, mitochondrial; EC=2.5.1.47 {ECO:0000269|PubMed:10845460, ECO:0000269|PubMed:10889265}; EC=4.4.1.9 {ECO:0000269|PubMed:10845460, ECO:0000269|PubMed:10889265}; AltName: Full=Beta-substituted Ala synthase 3;1; Short=ARAth-Bsas3;1; AltName: Full=Cysteine synthase C1; Short=AtCYSC1; AltName: Full=O-acetylserine (thi…	A0A6I9R137_ELAGV SubName: Full=bifunctional L-3-cyanoalanine synthase/cysteine synthase 1, mitochondrial {ECO:0000313|RefSeq:XP_010918745.1};	Cystathionine beta-synthase and related enzymes	GO:0009507,chloroplast; GO:0005737,cytoplasm; GO:0005829,cytosol; GO:0005739,mitochondrion; GO:0005507,copper ion binding; GO:0004124,cysteine synthase activity; GO:0050017,L-3-cyanoalanine synthase activity; GO:0019500,cyanide catabolic process; GO:0019499,cyanide metabolic process; GO:0019344,cysteine biosynthetic process; GO:0006535,cysteine biosynthetic process from serine; GO:0051410,detoxif…	Pyridoxal-phosphate dependent enzyme	--	--	--
Cluster-27447.2	turquoise	3066.89	1432.28	1634.61	-202.325	8.82	6.6	6.76	15.49	15.73	12.99	5.68	7.09	7.85	2.22	3.19	2.67	1056	K18801 glucuronoxylan 4-O-methyltransferase [EC:2.1.1.112] | (RefSeq) glucuronoxylan 4-O-methyltransferase 1-like (A)	--	glucuronoxylan 4-O-methyltransferase 1-like [Asparagus officinalis]	GXM3_ARATH RecName: Full=Glucuronoxylan 4-O-methyltransferase 3; EC=2.1.1.112;	A0A8B7BJ44_PHODC SubName: Full=glucuronoxylan 4-O-methyltransferase 3 {ECO:0000313|RefSeq:XP_008778155.1}; SubName: Full=glucuronoxylan 4-O-methyltransferase 3-like {ECO:0000313|RefSeq:XP_038979098.1};	--	GO:0005794,Golgi apparatus; GO:0000139,Golgi membrane; GO:0016021,integral component of membrane; GO:0030775,glucuronoxylan 4-O-methyltransferase activity; GO:0009808,lignin metabolic process; GO:0032259,methylation; GO:0009834,plant-type secondary cell wall biogenesis; GO:0005976,polysaccharide metabolic process; GO:0045492,xylan biosynthetic process; GO:0045491,xylan metabolic process; GO:00036…	Polysaccharide biosynthesis	--	--	--
Cluster-42492.2	turquoise	2162.65	770.813	1391.84	-621.029	3.91	4.86	3.32	6.54	7.65	5.85	2.61	1.74	1.26	4.36	1.7	4.51	1266	K19044 E3 ubiquitin-protein ligase XBAT32/33 [EC:2.3.2.27] | (RefSeq) probable E3 ubiquitin-protein ligase XBOS33 (A)	--	uncharacterized protein A4U43_C04F30650 [Asparagus officinalis]	P2A13_ARATH RecName: Full=F-box protein PP2-A13; AltName: Full=Protein PHLOEM PROTEIN 2-LIKE A13; Short=AtPP2-A13; AltName: Full=SKP1-interacting partner 9;	A0A5P1F5I4_ASPOF SubName: Full=Uncharacterized protein {ECO:0000313|EMBL:ONK73374.1};	--	GO:0005634,nucleus; GO:0016567,protein ubiquitination; GO:0006807,nitrogen compound metabolic process; GO:0008150,biological_process; GO:0008152,metabolic process; GO:0019538,protein metabolic process; GO:0032446,protein modification by small protein conjugation; GO:0036211,protein modification process; GO:0043170,macromolecule metabolic process; GO:0043412,macromolecule modification; GO:0044238,…	Phloem protein 2	--	--	--
Cluster-51808.0	turquoise	3626.01	1765.63	1860.38	-94.7551	8.79	8.42	7.53	16.21	15.01	14.54	6.47	5.53	7.23	6.03	9.09	7.04	1355	K03188 urease accessory protein | (RefSeq) uncharacterized protein LOC108224146 isoform X1 (A)	--	F-box protein PP2-B11-like [Asparagus officinalis]	FB95_ARATH RecName: Full=F-box protein At2g02240;	A0A6J0PJZ5_ELAGV SubName: Full=F-box protein PP2-B10 isoform X2 {ECO:0000313|RefSeq:XP_019706703.1};	--	GO:0009793,embryo development ending in seed dormancy; GO:0000003,reproduction; GO:0003006,developmental process involved in reproduction; GO:0007275,multicellular organism development; GO:0008150,biological_process; GO:0009790,embryo development; GO:0009791,post-embryonic development; GO:0010154,fruit development; GO:0022414,reproductive process; GO:0032501,multicellular organismal process; GO:0…	Phloem protein 2	--	--	--
Cluster-64346.0	turquoise	721.452	356.775	364.677	-7.90241	1.36	2.68	1.39	3.43	3.66	3.31	1.63	1.37	3.51	2.58	1.01	1.82	963	K10745 ribonuclease H2 subunit C | (RefSeq) ribonuclease H2 subunit C (A)	ko03030: DNA replication	ribonuclease H2 subunit C [Asparagus officinalis]	P2A09_ARATH RecName: Full=Protein PHLOEM PROTEIN 2-LIKE A9; Short=AtPP2-A9;	A0A5P1EJ45_ASPOF SubName: Full=Uncharacterized protein {ECO:0000313|EMBL:ONK65794.1};	--	GO:0030246,carbohydrate binding; GO:0003674,molecular_function; GO:0005488,binding	Phloem protein 2	--	--	--
Cluster-23817.2	turquoise	303.025	136.78	166.244	-29.4643	179.1	98.1	191.79	209.98	201.38	159.04	157.23	173.71	126.53	131.18	149.2	155.72	1421	K01051 pectinesterase [EC:3.1.1.11] | (RefSeq) pectinesterase 31 (A)	ko00040: Pentose and glucuronate interconversions; ko01100: Metabolic pathways	hypothetical protein HPP92_016018 [Vanilla planifolia]	PME31_ARATH RecName: Full=Pectinesterase 31; Short=PE 31; EC=3.1.1.11 {ECO:0000269|PubMed:18936961}; AltName: Full=Pectin methylesterase 31; Short=AtPME31;	A0A835UWB8_VANPL RecName: Full=Pectinesterase {ECO:0000256|RuleBase:RU000589}; EC=3.1.1.11 {ECO:0000256|RuleBase:RU000589};	--	GO:0045330,aspartyl esterase activity; GO:0052689,carboxylic ester hydrolase activity; GO:0030599,pectinesterase activity; GO:0042545,cell wall modification; GO:0050829,defense response to Gram-negative bacterium; GO:0045490,pectin catabolic process; GO:0045488,pectin metabolic process; GO:0003674,molecular_function; GO:0003824,catalytic activity; GO:0016787,hydrolase activity; GO:0016788,hydrola…	Pectinesterase	--	--	--
Cluster-23922.2	turquoise	4027.16	2147.67	1879.5	268.168	17.95	17.68	17.89	82.36	86.61	78.18	18.71	15.36	16.2	8.33	17.68	14.99	2378	K01051 pectinesterase [EC:3.1.1.11] | (RefSeq) pectinesterase/pectinesterase inhibitor PPE8B-like (A)	ko00040: Pentose and glucuronate interconversions; ko01100: Metabolic pathways	Pectinesterase [Cocos nucifera]	PME51_ARATH RecName: Full=Probable pectinesterase/pectinesterase inhibitor 51; Includes: RecName: Full=Pectinesterase inhibitor 51; AltName: Full=Pectin methylesterase inhibitor 51; Includes: RecName: Full=Pectinesterase 51; Short=PE 51; EC=3.1.1.11; AltName: Full=Pectin methylesterase 51; Short=AtPME51; Flags: Precursor;	A0A8K0HXK6_COCNU SubName: Full=Pectinesterase {ECO:0000313|EMBL:KAG1328163.1};	--	GO:0005576,extracellular region; GO:0045330,aspartyl esterase activity; GO:0030599,pectinesterase activity; GO:0046910,pectinesterase inhibitor activity; GO:0042545,cell wall modification; GO:0045490,pectin catabolic process; GO:0003674,molecular_function; GO:0003824,catalytic activity; GO:0016787,hydrolase activity; GO:0016788,hydrolase activity, acting on ester bonds; GO:0052689,carboxylic este…	Pectinesterase	--	--	--
Cluster-28540.0	turquoise	4168.29	1966	2202.3	-236.3	49.66	58.4	54.42	202.78	204.22	187.58	24.44	27.74	36.11	57.97	71.06	62.25	1903	K01051 pectinesterase [EC:3.1.1.11] | (RefSeq) pectinesterase-like (A)	ko00040: Pentose and glucuronate interconversions; ko01100: Metabolic pathways	hypothetical protein GW17_00060550, partial [Ensete ventricosum]	PME18_ARATH RecName: Full=Pectinesterase/pectinesterase inhibitor 18; AltName: Full=AtPMEpcrA; Contains: RecName: Full=Pectinesterase inhibitor 18; AltName: Full=Pectin methylesterase inhibitor 18; Contains: RecName: Full=Bifunctional pectinesterase 18/rRNA N-glycosylase; Short=PE 18; EC=3.1.1.11; EC=3.2.2.22; AltName: Full=Pectin methylesterase 18; AltName: Full=Pectin methylesterase 4; Short=At…	A0A444BXU9_ENSVE RecName: Full=Pectinesterase {ECO:0000256|RuleBase:RU000589}; EC=3.1.1.11 {ECO:0000256|RuleBase:RU000589}; Flags: Fragment;	--	GO:0005576,extracellular region; GO:0016020,membrane; GO:0000325,plant-type vacuole; GO:0045330,aspartyl esterase activity; GO:0030599,pectinesterase activity; GO:0046910,pectinesterase inhibitor activity; GO:0030598,rRNA N-glycosylase activity; GO:0090729,toxin activity; GO:0042545,cell wall modification; GO:0050832,defense response to fungus; GO:0031640,killing of cells of another organism; GO:…	Pectinesterase	--	--	--
Cluster-64518.0	turquoise	1156.37	601.125	555.245	45.8803	2.31	0	0	2.75	3.85	11.33	0	0	0	0	0	0	2196	K01051 pectinesterase [EC:3.1.1.11] | (RefSeq) pectinesterase-like (A)	ko00040: Pentose and glucuronate interconversions; ko01100: Metabolic pathways	pectinesterase [Elaeis guineensis]	PME21_SOLLC RecName: Full=Pectinesterase 2.1; Short=PE 2.1; EC=3.1.1.11; AltName: Full=Pectin methylesterase 2.1; Flags: Precursor;	A0A6I9RBR9_ELAGV RecName: Full=Pectinesterase {ECO:0000256|RuleBase:RU000589}; EC=3.1.1.11 {ECO:0000256|RuleBase:RU000589};	--	GO:0005576,extracellular region; GO:0045330,aspartyl esterase activity; GO:0030599,pectinesterase activity; GO:0046910,pectinesterase inhibitor activity; GO:0042545,cell wall modification; GO:0009835,fruit ripening; GO:0045490,pectin catabolic process; GO:0003674,molecular_function; GO:0003824,catalytic activity; GO:0016787,hydrolase activity; GO:0016788,hydrolase activity, acting on ester bonds;…	Pectinesterase	--	--	--
Cluster-64518.1	turquoise	1180.22	555.832	624.386	-68.5548	37.72	40.79	38.57	68.58	69.97	48.44	54.48	56.89	34.45	34.32	33.7	30.67	2172	K01051 pectinesterase [EC:3.1.1.11] | (RefSeq) pectinesterase-like (A)	ko00040: Pentose and glucuronate interconversions; ko01100: Metabolic pathways	pectinesterase [Elaeis guineensis]	PME21_SOLLC RecName: Full=Pectinesterase 2.1; Short=PE 2.1; EC=3.1.1.11; AltName: Full=Pectin methylesterase 2.1; Flags: Precursor;	A0A6I9RBR9_ELAGV RecName: Full=Pectinesterase {ECO:0000256|RuleBase:RU000589}; EC=3.1.1.11 {ECO:0000256|RuleBase:RU000589};	--	GO:0005576,extracellular region; GO:0045330,aspartyl esterase activity; GO:0030599,pectinesterase activity; GO:0046910,pectinesterase inhibitor activity; GO:0042545,cell wall modification; GO:0009835,fruit ripening; GO:0045490,pectin catabolic process; GO:0003674,molecular_function; GO:0003824,catalytic activity; GO:0016787,hydrolase activity; GO:0016788,hydrolase activity, acting on ester bonds;…	Pectinesterase	--	--	--
Cluster-31236.0	turquoise	3235.94	1556.84	1679.11	-122.272	13.05	14.96	14.82	25.4	23.72	25.2	14.87	13.23	15.69	13.58	18.56	15.17	897	K15272 solute carrier family 35 (UDP-sugar transporter), member A1/2/3 | (RefSeq) CMP-sialic acid transporter 1 isoform X1 (A)	--	CMP-sialic acid transporter 4 [Asparagus officinalis]	CSTR3_ARATH RecName: Full=CMP-sialic acid transporter 3; Short=CMP-SA-Tr 3; Short=CMP-Sia-Tr 3; AltName: Full=UDP-galactose/UDP-glucose transporter 6; Short=AtUTr6;	A0A2I0AJR2_9ASPA SubName: Full=CMP-sialic acid transporter 3 {ECO:0000313|EMBL:PKA55802.1};	Predicted UDP-galactose transporter	GO:0005794,Golgi apparatus; GO:0030173,integral component of Golgi membrane; GO:0015165,pyrimidine nucleotide-sugar transmembrane transporter activity; GO:0015136,sialic acid transmembrane transporter activity; GO:0008643,carbohydrate transport; GO:0015739,sialic acid transport; GO:0003674,molecular_function; GO:0005215,transporter activity; GO:0005338,nucleotide-sugar transmembrane transporter a…	Nucleotide-sugar transporter	--	--	--
Cluster-33092.0	turquoise	1114.21	529.982	584.227	-54.2453	15	17.07	15.96	20.48	22.35	19.2	20.1	18.43	15.24	16.29	17.61	15.98	2422	K15272 solute carrier family 35 (UDP-sugar transporter), member A1/2/3 | (RefSeq) CMP-sialic acid transporter 5 (A)	--	CMP-sialic acid transporter 5 [Asparagus officinalis]	ROCK1_ARATH RecName: Full=UDP-N-acetylglucosamine transporter ROCK1 {ECO:0000305}; AltName: Full=CMP-sialic acid transporter 5 {ECO:0000305}; Short=CMP-SA-Tr 5 {ECO:0000305}; Short=CMP-Sia-Tr 5 {ECO:0000305}; AltName: Full=Protein REPRESSOR OF CYTOKININ DEFICIENCY 1 {ECO:0000303|PubMed:25535363};	A0A5P1FBX3_ASPOF SubName: Full=Uncharacterized protein {ECO:0000313|EMBL:ONK74050.1};	Predicted UDP-galactose transporter	GO:0005783,endoplasmic reticulum; GO:0005789,endoplasmic reticulum membrane; GO:0030173,integral component of Golgi membrane; GO:0015136,sialic acid transmembrane transporter activity; GO:0005463,UDP-N-acetylgalactosamine transmembrane transporter activity; GO:0008643,carbohydrate transport; GO:1903857,negative regulation of cytokinin dehydrogenase activity; GO:1903070,negative regulation of ER-a…	Nucleotide-sugar transporter	--	--	--
Cluster-8026.37	turquoise	3050.58	1444.46	1606.12	-161.667	7.95	10.19	9.94	13.31	14.37	14.42	9.18	8.57	8.94	7.4	6.6	6.16	1957	K15272 solute carrier family 35 (UDP-sugar transporter), member A1/2/3 | (RefSeq) CMP-sialic acid transporter 1 (A)	--	CMP-sialic acid transporter 4-like [Asparagus officinalis]	CSTR4_ORYSI RecName: Full=CMP-sialic acid transporter 4 {ECO:0000305}; Short=CMP-SA-Tr 4 {ECO:0000305}; Short=CMP-Sia-Tr 4 {ECO:0000305}; AltName: Full=CMP-sialic acid transporter-like protein 4 {ECO:0000305};	A0A5P1FI50_ASPOF SubName: Full=Uncharacterized protein {ECO:0000313|EMBL:ONK77772.1};	Predicted UDP-galactose transporter	GO:0000139,Golgi membrane; GO:0016021,integral component of membrane; GO:0015165,pyrimidine nucleotide-sugar transmembrane transporter activity; GO:0008643,carbohydrate transport; GO:0003674,molecular_function; GO:0005215,transporter activity; GO:0005338,nucleotide-sugar transmembrane transporter activity; GO:0015932,nucleobase-containing compound transmembrane transporter activity; GO:0022857,tr…	Nucleotide-sugar transporter	--	--	--
Cluster-8026.43	turquoise	1464.35	643.423	820.925	-177.502	7.83	6.82	5.68	9.78	9.66	9.68	8.63	8.1	7.32	7.42	8.32	6.5	1886	K15272 solute carrier family 35 (UDP-sugar transporter), member A1/2/3 | (RefSeq) CMP-sialic acid transporter 1-like isoform X1 (A)	--	CMP-sialic acid transporter 4-like [Asparagus officinalis]	CSTR4_ORYSI RecName: Full=CMP-sialic acid transporter 4 {ECO:0000305}; Short=CMP-SA-Tr 4 {ECO:0000305}; Short=CMP-Sia-Tr 4 {ECO:0000305}; AltName: Full=CMP-sialic acid transporter-like protein 4 {ECO:0000305};	A0A5P1FI50_ASPOF SubName: Full=Uncharacterized protein {ECO:0000313|EMBL:ONK77772.1};	Predicted UDP-galactose transporter	GO:0000139,Golgi membrane; GO:0016021,integral component of membrane; GO:0015165,pyrimidine nucleotide-sugar transmembrane transporter activity; GO:0008643,carbohydrate transport; GO:0003674,molecular_function; GO:0005215,transporter activity; GO:0005338,nucleotide-sugar transmembrane transporter activity; GO:0015932,nucleobase-containing compound transmembrane transporter activity; GO:0022857,tr…	Nucleotide-sugar transporter	--	--	--
Cluster-8026.49	turquoise	1564.22	783.487	780.731	2.75625	7.58	7.01	6.84	10.07	8.79	10.17	6.66	7.37	6.77	6.64	8.61	5.24	950	K06689 ubiquitin-conjugating enzyme E2 D [EC:2.3.2.23] | (RefSeq) ubiquitin-conjugating enzyme E2 28-like (A)	ko03083: Polycomb repressive complex; ko04120: Ubiquitin mediated proteolysis; ko04141: Protein processing in endoplasmic reticulum	uncharacterized protein A4U43_C10F13730 [Asparagus officinalis]	CSTR4_ORYSI RecName: Full=CMP-sialic acid transporter 4 {ECO:0000305}; Short=CMP-SA-Tr 4 {ECO:0000305}; Short=CMP-Sia-Tr 4 {ECO:0000305}; AltName: Full=CMP-sialic acid transporter-like protein 4 {ECO:0000305};	A0A5P1E2V3_ASPOF SubName: Full=Uncharacterized protein {ECO:0000313|EMBL:ONK56848.1};	Predicted UDP-galactose transporter	GO:0000139,Golgi membrane; GO:0016021,integral component of membrane; GO:0015165,pyrimidine nucleotide-sugar transmembrane transporter activity; GO:0008643,carbohydrate transport; GO:0003674,molecular_function; GO:0005215,transporter activity; GO:0005338,nucleotide-sugar transmembrane transporter activity; GO:0015932,nucleobase-containing compound transmembrane transporter activity; GO:0022857,tr…	Nucleotide-sugar transporter	--	--	--
Cluster-44375.1	turquoise	4117.6	1949.42	2168.18	-218.759	15.23	18.49	24.22	76.61	74.36	69.61	9.62	14.01	11.75	25.53	25.22	22	2149	K00036 glucose-6-phosphate 1-dehydrogenase [EC:1.1.1.49 1.1.1.363] | (RefSeq) glucose-6-phosphate 1-dehydrogenase, cytoplasmic isoform isoform X1 (A)	ko00030: Pentose phosphate pathway; ko00480: Glutathione metabolism; ko01100: Metabolic pathways; ko01110: Biosynthesis of secondary metabolites; ko01200: Carbon metabolism	Glucose-6-phosphate dehydrogenase (NADP(+)) protein [Dioscorea alata]	G6PD_SOLTU RecName: Full=Glucose-6-phosphate 1-dehydrogenase, cytoplasmic isoform; Short=G6PD; EC=1.1.1.49 {ECO:0000269|PubMed:8180621};	A0A6I9RPY4_ELAGV RecName: Full=Glucose-6-phosphate 1-dehydrogenase {ECO:0000256|RuleBase:RU362120}; EC=1.1.1.49 {ECO:0000256|RuleBase:RU362120};	Glucose-6-phosphate 1-dehydrogenase	GO:0005829,cytosol; GO:0004345,glucose-6-phosphate dehydrogenase activity; GO:0050661,NADP binding; GO:0006006,glucose metabolic process; GO:0009051,pentose-phosphate shunt, oxidative branch; GO:0003674,molecular_function; GO:0003824,catalytic activity; GO:0016491,oxidoreductase activity; GO:0016614,oxidoreductase activity, acting on CH-OH group of donors; GO:0016616,oxidoreductase activity, acti…	Glucose-6-phosphate dehydrogenase, NAD binding domain	--	--	--
Cluster-37800.1	turquoise	1917.75	916.922	1000.82	-83.9031	2.6	4.05	2.82	5.86	8.16	5.74	3.51	2.79	4.98	1.99	1.69	0.61	1815	K00036 glucose-6-phosphate 1-dehydrogenase [EC:1.1.1.49 1.1.1.363] | (RefSeq) glucose-6-phosphate 1-dehydrogenase, chloroplastic-like isoform X1 (A)	ko00030: Pentose phosphate pathway; ko00480: Glutathione metabolism; ko01100: Metabolic pathways; ko01110: Biosynthesis of secondary metabolites; ko01200: Carbon metabolism	glucose-6-phosphate 1-dehydrogenase, chloroplastic-like isoform X2 [Asparagus officinalis]	G6PDC_TOBAC RecName: Full=Glucose-6-phosphate 1-dehydrogenase, chloroplastic; Short=G6PD; EC=1.1.1.49 {ECO:0000250|UniProtKB:Q43727}; Flags: Precursor;	A0A6I9RJV7_ELAGV RecName: Full=Glucose-6-phosphate 1-dehydrogenase {ECO:0000256|RuleBase:RU362120}; EC=1.1.1.49 {ECO:0000256|RuleBase:RU362120};	Glucose-6-phosphate 1-dehydrogenase	GO:0009507,chloroplast; GO:0004345,glucose-6-phosphate dehydrogenase activity; GO:0050661,NADP binding; GO:0006006,glucose metabolic process; GO:0009051,pentose-phosphate shunt, oxidative branch; GO:0003674,molecular_function; GO:0003824,catalytic activity; GO:0016491,oxidoreductase activity; GO:0016614,oxidoreductase activity, acting on CH-OH group of donors; GO:0016616,oxidoreductase activity, …	Glucose-6-phosphate dehydrogenase, C-terminal domain	--	--	--
Cluster-44375.2	turquoise	3191.15	1732.55	1458.61	273.939	75.51	68.19	65.9	111.99	126.89	114.19	84.3	78.82	80.25	67.7	68.39	67.78	2148	K00036 glucose-6-phosphate 1-dehydrogenase [EC:1.1.1.49 1.1.1.363] | (RefSeq) LOW QUALITY PROTEIN: glucose-6-phosphate 1-dehydrogenase, cytoplasmic isoform (A)	ko00030: Pentose phosphate pathway; ko00480: Glutathione metabolism; ko01100: Metabolic pathways; ko01110: Biosynthesis of secondary metabolites; ko01200: Carbon metabolism	LOW QUALITY PROTEIN: glucose-6-phosphate 1-dehydrogenase, cytoplasmic isoform [Asparagus officinalis]	G6PD_SOLTU RecName: Full=Glucose-6-phosphate 1-dehydrogenase, cytoplasmic isoform; Short=G6PD; EC=1.1.1.49 {ECO:0000269|PubMed:8180621};	A0A6I9RPY4_ELAGV RecName: Full=Glucose-6-phosphate 1-dehydrogenase {ECO:0000256|RuleBase:RU362120}; EC=1.1.1.49 {ECO:0000256|RuleBase:RU362120};	Glucose-6-phosphate 1-dehydrogenase	GO:0005829,cytosol; GO:0004345,glucose-6-phosphate dehydrogenase activity; GO:0050661,NADP binding; GO:0006006,glucose metabolic process; GO:0009051,pentose-phosphate shunt, oxidative branch; GO:0003674,molecular_function; GO:0003824,catalytic activity; GO:0016491,oxidoreductase activity; GO:0016614,oxidoreductase activity, acting on CH-OH group of donors; GO:0016616,oxidoreductase activity, acti…	Glucose-6-phosphate dehydrogenase, C-terminal domain	--	--	--
Cluster-62575.0	turquoise	3626.61	1887.27	1739.34	147.931	17.69	17.78	18.25	31.6	36.46	28.32	16.31	14.7	14.55	14.61	18.35	14.66	2530	--	--	HIPL1 protein-like [Asparagus officinalis]	HIPL1_ARATH RecName: Full=HIPL1 protein; Flags: Precursor;	A0A5P1EI23_ASPOF RecName: Full=GSDH domain-containing protein {ECO:0000259|Pfam:PF07995};	--	GO:0031225,anchored component of membrane; GO:0046658,anchored component of plasma membrane; GO:0005739,mitochondrion; GO:0005886,plasma membrane; GO:0016491,oxidoreductase activity; GO:0003674,molecular_function; GO:0003824,catalytic activity; GO:0005575,cellular_component; GO:0016020,membrane; GO:0031224,intrinsic component of membrane; GO:0110165,cellular anatomical entity; GO:0031226,intrinsi…	Glucose / Sorbosone dehydrogenase	--	--	--
Cluster-32526.5	turquoise	2874.62	1413.06	1461.57	-48.5122	35.23	34.72	36.67	53.22	69.55	54.78	30.56	34.83	39.37	42.19	40.46	35.73	1433	K01057 6-phosphogluconolactonase [EC:3.1.1.31] | (RefSeq) probable 6-phosphogluconolactonase 4, chloroplastic (A)	ko00030: Pentose phosphate pathway; ko01100: Metabolic pathways; ko01110: Biosynthesis of secondary metabolites; ko01200: Carbon metabolism	probable 6-phosphogluconolactonase 4, chloroplastic [Asparagus officinalis]	6PGL4_ORYSI RecName: Full=Probable 6-phosphogluconolactonase 4, chloroplastic; Short=6PGL 4; EC=3.1.1.31; Flags: Precursor;	A0A6I9SJX1_ELAGV SubName: Full=probable 6-phosphogluconolactonase 4, chloroplastic {ECO:0000313|RefSeq:XP_010940917.1};	6-phosphogluconolactonase - like protein	GO:0009507,chloroplast; GO:0017057,6-phosphogluconolactonase activity; GO:0005975,carbohydrate metabolic process; GO:0006098,pentose-phosphate shunt; GO:0003674,molecular_function; GO:0003824,catalytic activity; GO:0016787,hydrolase activity; GO:0016788,hydrolase activity, acting on ester bonds; GO:0052689,carboxylic ester hydrolase activity; GO:0008150,biological_process; GO:0008152,metabolic pr…	Glucosamine-6-phosphate isomerases/6-phosphogluconolactonase	--	--	--
Cluster-29659.3	turquoise	3451.86	1736.58	1715.28	21.3015	86.17	89.58	87.8	107.64	120.42	111.52	84.22	79.57	76.34	85.23	76.96	75.72	1188	K08678 UDP-glucuronate decarboxylase [EC:4.1.1.35] | (RefSeq) LOW QUALITY PROTEIN: UDP-glucuronic acid decarboxylase 1-like (A)	ko00520: Amino sugar and nucleotide sugar metabolism; ko01100: Metabolic pathways; ko01250: Biosynthesis of nucleotide sugars	uncharacterized protein A4U43_C07F2890 [Asparagus officinalis]	UXS1_ARATH RecName: Full=UDP-glucuronic acid decarboxylase 1 {ECO:0000303|PubMed:12481102}; EC=4.1.1.35 {ECO:0000269|PubMed:12481102}; AltName: Full=UDP-XYL synthase 1 {ECO:0000303|PubMed:12481102}; AltName: Full=UDP-glucuronate decarboxylase 1 {ECO:0000303|PubMed:12481102}; Short=UGD {ECO:0000303|PubMed:12481102}; Short=UXS-1 {ECO:0000303|PubMed:12481102};	A0A5P1EC87_ASPOF RecName: Full=UDP-glucuronate decarboxylase {ECO:0000256|ARBA:ARBA00012290}; EC=4.1.1.35 {ECO:0000256|ARBA:ARBA00012290};	dTDP-glucose 4-6-dehydratase/UDP-glucuronic acid decarboxylase	GO:0005737,cytoplasm; GO:0032580,Golgi cisterna membrane; GO:0016021,integral component of membrane; GO:0070403,NAD+ binding; GO:0048040,UDP-glucuronate decarboxylase activity; GO:0042732,D-xylose metabolic process; GO:0033320,UDP-D-xylose biosynthetic process; GO:0000166,nucleotide binding; GO:0003674,molecular_function; GO:0005488,binding; GO:0036094,small molecule binding; GO:0043167,ion bindi…	GDP-mannose 4,6 dehydratase	--	--	--
Cluster-36534.5	turquoise	2441.23	1289.92	1151.3	138.621	34.14	28.26	34.75	39.82	45.39	45.47	33.83	33.25	29.22	33.88	33.16	30.1	1062	K01784 UDP-glucose 4-epimerase [EC:5.1.3.2] | (RefSeq) LOW QUALITY PROTEIN: bifunctional UDP-glucose 4-epimerase and UDP-xylose 4-epimerase 1-like (A)	ko00052: Galactose metabolism; ko00520: Amino sugar and nucleotide sugar metabolism; ko01100: Metabolic pathways; ko01250: Biosynthesis of nucleotide sugars	UDP-glucose 4-epimerase [Albuca bracteata]	UGE1_ARATH RecName: Full=Bifunctional UDP-glucose 4-epimerase and UDP-xylose 4-epimerase 1; EC=5.1.3.2 {ECO:0000305|PubMed:16644739, ECO:0000305|PubMed:17496119, ECO:0000305|PubMed:19754426, ECO:0000305|PubMed:8615692}; EC=5.1.3.5 {ECO:0000305|PubMed:19754426}; AltName: Full=UDP-D-xylose 4-epimerase; AltName: Full=UDP-L-arabinose 4-epimerase; AltName: Full=UDP-galactose 4-epimerase 1; AltName: Fu…	A0A168GPL0_ALBBR RecName: Full=UDP-glucose 4-epimerase {ECO:0000256|RuleBase:RU366046}; EC=5.1.3.- {ECO:0000256|RuleBase:RU366046};	UDP-glucose 4-epimerase/UDP-sulfoquinovose synthase	GO:0005829,cytosol; GO:0005886,plasma membrane; GO:0003723,RNA binding; GO:0050373,UDP-arabinose 4-epimerase activity; GO:0003978,UDP-glucose 4-epimerase activity; GO:0045227,capsule polysaccharide biosynthetic process; GO:0071555,cell wall organization; GO:0006012,galactose metabolic process; GO:0006364,rRNA processing; GO:0033358,UDP-L-arabinose biosynthetic process; GO:0003674,molecular_functi…	GDP-mannose 4,6 dehydratase	--	--	--
Cluster-36534.6	turquoise	4176.72	2040.6	2136.12	-95.5259	14.75	14.12	15.86	38.41	40.54	37.13	11.51	13.29	11.16	16.94	17.59	14.79	1311	K01784 UDP-glucose 4-epimerase [EC:5.1.3.2] | (RefSeq) LOW QUALITY PROTEIN: bifunctional UDP-glucose 4-epimerase and UDP-xylose 4-epimerase 1-like (A)	ko00052: Galactose metabolism; ko00520: Amino sugar and nucleotide sugar metabolism; ko01100: Metabolic pathways; ko01250: Biosynthesis of nucleotide sugars	UDP-glucose 4-epimerase [Albuca bracteata]	UGE1_ARATH RecName: Full=Bifunctional UDP-glucose 4-epimerase and UDP-xylose 4-epimerase 1; EC=5.1.3.2 {ECO:0000305|PubMed:16644739, ECO:0000305|PubMed:17496119, ECO:0000305|PubMed:19754426, ECO:0000305|PubMed:8615692}; EC=5.1.3.5 {ECO:0000305|PubMed:19754426}; AltName: Full=UDP-D-xylose 4-epimerase; AltName: Full=UDP-L-arabinose 4-epimerase; AltName: Full=UDP-galactose 4-epimerase 1; AltName: Fu…	A0A168GPL0_ALBBR RecName: Full=UDP-glucose 4-epimerase {ECO:0000256|RuleBase:RU366046}; EC=5.1.3.- {ECO:0000256|RuleBase:RU366046};	UDP-glucose 4-epimerase/UDP-sulfoquinovose synthase	GO:0005829,cytosol; GO:0005886,plasma membrane; GO:0003723,RNA binding; GO:0050373,UDP-arabinose 4-epimerase activity; GO:0003978,UDP-glucose 4-epimerase activity; GO:0045227,capsule polysaccharide biosynthetic process; GO:0071555,cell wall organization; GO:0006012,galactose metabolic process; GO:0006364,rRNA processing; GO:0033358,UDP-L-arabinose biosynthetic process; GO:0003674,molecular_functi…	GDP-mannose 4,6 dehydratase	--	--	--
Cluster-49373.0	turquoise	2040.96	735.354	1305.6	-570.247	12.22	14.19	13.98	18.62	22.21	19.39	15.91	14.48	16.26	15.07	18.32	15.7	1553	K12450 UDP-glucose 4,6-dehydratase [EC:4.2.1.76] | (RefSeq) trifunctional UDP-glucose 4,6-dehydratase/UDP-4-keto-6-deoxy-D-glucose 3,5-epimerase/UDP-4-keto-L-rhamnose-reductase RHM1-like (A)	ko00520: Amino sugar and nucleotide sugar metabolism; ko01100: Metabolic pathways; ko01250: Biosynthesis of nucleotide sugars	trifunctional UDP-glucose 4,6-dehydratase/UDP-4-keto-6-deoxy-D-glucose 3,5-epimerase/UDP-4-keto-L-rhamnose-reductase RHM1-like [Asparagus officinalis]	RHM1_ARATH RecName: Full=Trifunctional UDP-glucose 4,6-dehydratase/UDP-4-keto-6-deoxy-D-glucose 3,5-epimerase/UDP-4-keto-L-rhamnose-reductase RHM1 {ECO:0000305|PubMed:17190829}; AltName: Full=Protein REPRESSOR OF LRX1 1 {ECO:0000303|PubMed:18567791}; AltName: Full=Rhamnose biosynthetic enzyme 1; Short=AtRHM1; Includes: RecName: Full=UDP-glucose 4,6-dehydratase {ECO:0000305|PubMed:17190829}; EC=4.…	A0A443PEI2_9MAGN SubName: Full=Trifunctional UDP-glucose 4,6-dehydratase/UDP-4-keto-6-deoxy-D-glucose 3,5-epimerase/UDP-4-keto-L-rhamnose-reductase RHM1 {ECO:0000313|EMBL:RWR89161.1};	Putative NAD+-dependent epimerases	GO:0005829,cytosol; GO:0005739,mitochondrion; GO:0009506,plasmodesma; GO:0008460,dTDP-glucose 4,6-dehydratase activity; GO:0016853,isomerase activity; GO:0016491,oxidoreductase activity; GO:0050377,UDP-glucose 4,6-dehydratase activity; GO:0010280,UDP-L-rhamnose synthase activity; GO:0010315,auxin export across the plasma membrane; GO:0030154,cell differentiation; GO:0071555,cell wall organization…	GDP-mannose 4,6 dehydratase	--	--	--
Cluster-51125.0	turquoise	2738.34	1203.54	1534.8	-331.262	38.36	38.38	36.71	54.09	51.97	48.25	43.54	41.95	43.14	43.12	42.23	40.74	1631	K01784 UDP-glucose 4-epimerase [EC:5.1.3.2] | (RefSeq) UDP-glucose 4-epimerase GEPI48-like (A)	ko00052: Galactose metabolism; ko00520: Amino sugar and nucleotide sugar metabolism; ko01100: Metabolic pathways; ko01250: Biosynthesis of nucleotide sugars	UDP-glucose 4-epimerase GEPI48-like [Asparagus officinalis]	GALE2_CYATE RecName: Full=UDP-glucose 4-epimerase GEPI48; EC=5.1.3.2; AltName: Full=Galactowaldenase; AltName: Full=UDP-galactose 4-epimerase;	A0A8K0IUB3_COCNU SubName: Full=UDP-glucose 4-epimerase GEPI48 {ECO:0000313|EMBL:KAG1367867.1};	UDP-glucose 4-epimerase/UDP-sulfoquinovose synthase	GO:0003978,UDP-glucose 4-epimerase activity; GO:0006012,galactose metabolic process; GO:0003674,molecular_function; GO:0003824,catalytic activity; GO:0016853,isomerase activity; GO:0016854,racemase and epimerase activity; GO:0016857,racemase and epimerase activity, acting on carbohydrates and derivatives; GO:0005975,carbohydrate metabolic process; GO:0005996,monosaccharide metabolic process; GO:0…	GDP-mannose 4,6 dehydratase	--	--	--
Cluster-54066.1	turquoise	3695.48	1837.51	1857.97	-20.4635	25.22	24.9	25.03	39.85	41.4	41.01	23.94	27.54	24.8	28.52	23.98	28.78	4456	K10046 GDP-D-mannose 3', 5'-epimerase [EC:5.1.3.18 5.1.3.-] | (RefSeq) GDP-mannose 3,5-epimerase 2 isoform X1 (A)	ko00053: Ascorbate and aldarate metabolism; ko00520: Amino sugar and nucleotide sugar metabolism; ko01100: Metabolic pathways; ko01110: Biosynthesis of secondary metabolites; ko01240: Biosynthesis of cofactors; ko01250: Biosynthesis of nucleotide sugars	GDP-mannose 3,5-epimerase 2 isoform X2 [Morus notabilis]	GME1_ORYSI RecName: Full=GDP-mannose 3,5-epimerase 1; Short=GDP-Man 3,5-epimerase 1; EC=5.1.3.18 {ECO:0000250|UniProtKB:Q93VR3}; AltName: Full=OsGME-1;	A0A6A2Z7D5_HIBSY SubName: Full=GDP-mannose 3,5-epimerase 1 {ECO:0000313|EMBL:KAE8687319.1};	dTDP-glucose 4-6-dehydratase/UDP-glucuronic acid decarboxylase	GO:0047918,GDP-mannose 3,5-epimerase activity; GO:0051287,NAD binding; GO:0019853,L-ascorbic acid biosynthetic process; GO:0003674,molecular_function; GO:0003824,catalytic activity; GO:0016853,isomerase activity; GO:0016854,racemase and epimerase activity; GO:0016857,racemase and epimerase activity, acting on carbohydrates and derivatives; GO:0000166,nucleotide binding; GO:0005488,binding; GO:003…	GDP-mannose 4,6 dehydratase	--	--	--
Cluster-55382.1	turquoise	3913.92	2050.55	1863.37	187.176	10.67	12.14	13.96	24.43	25.91	24.18	12.08	12.12	11.31	12.78	13.11	10.88	2548	K08678 UDP-glucuronate decarboxylase [EC:4.1.1.35] | (RefSeq) UDP-glucuronic acid decarboxylase 6-like (A)	ko00520: Amino sugar and nucleotide sugar metabolism; ko01100: Metabolic pathways; ko01250: Biosynthesis of nucleotide sugars	UDP-glucuronic acid decarboxylase 6-like [Asparagus officinalis]	UXS6_ARATH RecName: Full=UDP-glucuronic acid decarboxylase 6; EC=4.1.1.35; AltName: Full=UDP-XYL synthase 6; AltName: Full=UDP-glucuronate decarboxylase 6; Short=UGD; Short=UXS-6;	A0A0D2TDN2_GOSRA RecName: Full=UDP-glucuronate decarboxylase {ECO:0000256|ARBA:ARBA00012290}; EC=4.1.1.35 {ECO:0000256|ARBA:ARBA00012290};	dTDP-glucose 4-6-dehydratase/UDP-glucuronic acid decarboxylase	GO:0005737,cytoplasm; GO:0005777,peroxisome; GO:0005886,plasma membrane; GO:0070403,NAD+ binding; GO:0048040,UDP-glucuronate decarboxylase activity; GO:0042732,D-xylose metabolic process; GO:0033320,UDP-D-xylose biosynthetic process; GO:0000166,nucleotide binding; GO:0003674,molecular_function; GO:0005488,binding; GO:0036094,small molecule binding; GO:0043167,ion binding; GO:0043168,anion binding…	GDP-mannose 4,6 dehydratase	--	--	--
Cluster-55382.3	turquoise	1752.38	722.944	1029.44	-306.494	115.49	129.72	149.68	181.86	184.18	213.33	169.46	150.84	153.55	108.68	119.86	117.23	1615	K08678 UDP-glucuronate decarboxylase [EC:4.1.1.35] | (RefSeq) UDP-glucuronic acid decarboxylase 6-like (A)	ko00520: Amino sugar and nucleotide sugar metabolism; ko01100: Metabolic pathways; ko01250: Biosynthesis of nucleotide sugars	UDP-glucuronic acid decarboxylase 6-like [Asparagus officinalis]	UXS6_ARATH RecName: Full=UDP-glucuronic acid decarboxylase 6; EC=4.1.1.35; AltName: Full=UDP-XYL synthase 6; AltName: Full=UDP-glucuronate decarboxylase 6; Short=UGD; Short=UXS-6;	A0A200R6K2_9MAGN RecName: Full=UDP-glucuronate decarboxylase {ECO:0000256|ARBA:ARBA00012290}; EC=4.1.1.35 {ECO:0000256|ARBA:ARBA00012290};	dTDP-glucose 4-6-dehydratase/UDP-glucuronic acid decarboxylase	GO:0005737,cytoplasm; GO:0005777,peroxisome; GO:0005886,plasma membrane; GO:0070403,NAD+ binding; GO:0048040,UDP-glucuronate decarboxylase activity; GO:0042732,D-xylose metabolic process; GO:0033320,UDP-D-xylose biosynthetic process; GO:0000166,nucleotide binding; GO:0003674,molecular_function; GO:0005488,binding; GO:0036094,small molecule binding; GO:0043167,ion binding; GO:0043168,anion binding…	GDP-mannose 4,6 dehydratase	--	--	--
Cluster-59202.0	turquoise	2557.41	1258.87	1298.54	-39.6683	18.01	21.33	21.99	44.84	51.46	53.1	24.01	35.25	33.46	28.18	21.93	23.34	1803	K12448 UDP-arabinose 4-epimerase [EC:5.1.3.5] | (RefSeq) probable UDP-arabinose 4-epimerase 2 (A)	ko00520: Amino sugar and nucleotide sugar metabolism; ko01100: Metabolic pathways; ko01250: Biosynthesis of nucleotide sugars	probable UDP-arabinose 4-epimerase 2 [Asparagus officinalis]	ARAE3_ORYSJ RecName: Full=Probable UDP-arabinose 4-epimerase 3; EC=5.1.3.5; AltName: Full=OsUEL-3; AltName: Full=UDP-D-xylose 4-epimerase 3; AltName: Full=UDP-galactose 4-epimerase-like protein 3;	A0A5P1EKL8_ASPOF RecName: Full=NAD(P)-bd_dom domain-containing protein {ECO:0000259|Pfam:PF16363};	UDP-glucose 4-epimerase/UDP-sulfoquinovose synthase	GO:0032580,Golgi cisterna membrane; GO:0016021,integral component of membrane; GO:0050373,UDP-arabinose 4-epimerase activity; GO:0003978,UDP-glucose 4-epimerase activity; GO:0045227,capsule polysaccharide biosynthetic process; GO:0006012,galactose metabolic process; GO:0033358,UDP-L-arabinose biosynthetic process; GO:0003674,molecular_function; GO:0003824,catalytic activity; GO:0016853,isomerase …	GDP-mannose 4,6 dehydratase	--	--	--
Cluster-63526.0	turquoise	3944.21	2012.9	1931.31	81.5879	2.46	1.27	2.47	9.13	12.15	11.09	0	0	0	0	0	0	724	K08678 UDP-glucuronate decarboxylase [EC:4.1.1.35] | (RefSeq) UDP-glucuronic acid decarboxylase 6-like (A)	ko00520: Amino sugar and nucleotide sugar metabolism; ko01100: Metabolic pathways; ko01250: Biosynthesis of nucleotide sugars	UDP-glucuronic acid decarboxylase 6-like [Asparagus officinalis]	UXS5_ARATH RecName: Full=UDP-glucuronic acid decarboxylase 5; EC=4.1.1.35; AltName: Full=UDP-XYL synthase 5; AltName: Full=UDP-glucuronate decarboxylase 5; Short=UGD; Short=UXS-5;	A0A251NLW6_PRUPE RecName: Full=UDP-glucuronate decarboxylase {ECO:0000256|ARBA:ARBA00012290}; EC=4.1.1.35 {ECO:0000256|ARBA:ARBA00012290};	dTDP-glucose 4-6-dehydratase/UDP-glucuronic acid decarboxylase	GO:0009507,chloroplast; GO:0005737,cytoplasm; GO:0005829,cytosol; GO:0070403,NAD+ binding; GO:0048040,UDP-glucuronate decarboxylase activity; GO:0042732,D-xylose metabolic process; GO:0033320,UDP-D-xylose biosynthetic process; GO:0045492,xylan biosynthetic process; GO:0000166,nucleotide binding; GO:0003674,molecular_function; GO:0005488,binding; GO:0036094,small molecule binding; GO:0043167,ion b…	GDP-mannose 4,6 dehydratase	--	--	--
Cluster-63526.1	turquoise	3426.36	1634.37	1791.99	-157.62	17.29	23.15	18.34	46.6	42.41	49.42	21.52	24.6	20.69	25.93	21.42	26.71	742	K08678 UDP-glucuronate decarboxylase [EC:4.1.1.35] | (RefSeq) UDP-glucuronic acid decarboxylase 6-like (A)	ko00520: Amino sugar and nucleotide sugar metabolism; ko01100: Metabolic pathways; ko01250: Biosynthesis of nucleotide sugars	UDP-glucuronic acid decarboxylase 6-like [Asparagus officinalis]	UXS5_ARATH RecName: Full=UDP-glucuronic acid decarboxylase 5; EC=4.1.1.35; AltName: Full=UDP-XYL synthase 5; AltName: Full=UDP-glucuronate decarboxylase 5; Short=UGD; Short=UXS-5;	A0A251NLW6_PRUPE RecName: Full=UDP-glucuronate decarboxylase {ECO:0000256|ARBA:ARBA00012290}; EC=4.1.1.35 {ECO:0000256|ARBA:ARBA00012290};	dTDP-glucose 4-6-dehydratase/UDP-glucuronic acid decarboxylase	GO:0009507,chloroplast; GO:0005737,cytoplasm; GO:0005829,cytosol; GO:0070403,NAD+ binding; GO:0048040,UDP-glucuronate decarboxylase activity; GO:0042732,D-xylose metabolic process; GO:0033320,UDP-D-xylose biosynthetic process; GO:0045492,xylan biosynthetic process; GO:0000166,nucleotide binding; GO:0003674,molecular_function; GO:0005488,binding; GO:0036094,small molecule binding; GO:0043167,ion b…	GDP-mannose 4,6 dehydratase	--	--	--
Cluster-63526.2	turquoise	697.272	326.61	370.662	-44.0521	17.98	17.64	17.9	19.72	23.46	19.79	15.86	15.02	18.46	20.73	15.91	12.72	686	K08678 UDP-glucuronate decarboxylase [EC:4.1.1.35] | (RefSeq) UDP-glucuronic acid decarboxylase 6-like (A)	ko00520: Amino sugar and nucleotide sugar metabolism; ko01100: Metabolic pathways; ko01250: Biosynthesis of nucleotide sugars	UDP-glucuronic acid decarboxylase 6-like [Asparagus officinalis]	UXS5_ARATH RecName: Full=UDP-glucuronic acid decarboxylase 5; EC=4.1.1.35; AltName: Full=UDP-XYL synthase 5; AltName: Full=UDP-glucuronate decarboxylase 5; Short=UGD; Short=UXS-5;	A0A5B6ZSV8_DAVIN RecName: Full=UDP-glucuronate decarboxylase {ECO:0000256|ARBA:ARBA00012290}; EC=4.1.1.35 {ECO:0000256|ARBA:ARBA00012290};	dTDP-glucose 4-6-dehydratase/UDP-glucuronic acid decarboxylase	GO:0009507,chloroplast; GO:0005737,cytoplasm; GO:0005829,cytosol; GO:0070403,NAD+ binding; GO:0048040,UDP-glucuronate decarboxylase activity; GO:0042732,D-xylose metabolic process; GO:0033320,UDP-D-xylose biosynthetic process; GO:0045492,xylan biosynthetic process; GO:0000166,nucleotide binding; GO:0003674,molecular_function; GO:0005488,binding; GO:0036094,small molecule binding; GO:0043167,ion b…	GDP-mannose 4,6 dehydratase	--	--	--
Cluster-63701.0	turquoise	3854.93	1935.89	1919.03	16.8609	12.55	12.72	13.01	44.13	48.04	38.78	16.35	16.48	15.22	17.5	20.06	16.79	1124	K08678 UDP-glucuronate decarboxylase [EC:4.1.1.35] | (RefSeq) UDP-glucuronic acid decarboxylase 2 isoform X1 (A)	ko00520: Amino sugar and nucleotide sugar metabolism; ko01100: Metabolic pathways; ko01250: Biosynthesis of nucleotide sugars	UDP-xylose synthase [Albuca bracteata]	UXS2_ARATH RecName: Full=UDP-glucuronic acid decarboxylase 2; EC=4.1.1.35 {ECO:0000269|PubMed:15655675}; AltName: Full=UDP-XYL synthase 2; AltName: Full=UDP-glucuronate decarboxylase 2; Short=UGD; Short=UXS-2; AltName: Full=dTDP-glucose 4-6-dehydratase homolog D18;	A0A140G0E2_ALBBR RecName: Full=UDP-glucuronate decarboxylase {ECO:0000256|ARBA:ARBA00012290}; EC=4.1.1.35 {ECO:0000256|ARBA:ARBA00012290};	dTDP-glucose 4-6-dehydratase/UDP-glucuronic acid decarboxylase	GO:0005737,cytoplasm; GO:0005768,endosome; GO:0005794,Golgi apparatus; GO:0032580,Golgi cisterna membrane; GO:0000139,Golgi membrane; GO:0000138,Golgi trans cisterna; GO:0016021,integral component of membrane; GO:0016020,membrane; GO:0005886,plasma membrane; GO:0005802,trans-Golgi network; GO:0008460,dTDP-glucose 4,6-dehydratase activity; GO:0070403,NAD+ binding; GO:0048040,UDP-glucuronate decarb…	GDP-mannose 4,6 dehydratase	--	--	--
Cluster-63701.1	turquoise	3339.62	1688.36	1651.26	37.1022	1.8	2.21	2.1	6.94	7.04	7.9	2.26	2.6	4	3.09	2.88	2.46	3283	K08678 UDP-glucuronate decarboxylase [EC:4.1.1.35] | (RefSeq) UDP-glucuronic acid decarboxylase 2 isoform X1 (A)	ko00520: Amino sugar and nucleotide sugar metabolism; ko01100: Metabolic pathways; ko01250: Biosynthesis of nucleotide sugars	UDP-xylose synthase [Albuca bracteata]	UXS2_ARATH RecName: Full=UDP-glucuronic acid decarboxylase 2; EC=4.1.1.35 {ECO:0000269|PubMed:15655675}; AltName: Full=UDP-XYL synthase 2; AltName: Full=UDP-glucuronate decarboxylase 2; Short=UGD; Short=UXS-2; AltName: Full=dTDP-glucose 4-6-dehydratase homolog D18;	A0A140G0E2_ALBBR RecName: Full=UDP-glucuronate decarboxylase {ECO:0000256|ARBA:ARBA00012290}; EC=4.1.1.35 {ECO:0000256|ARBA:ARBA00012290};	dTDP-glucose 4-6-dehydratase/UDP-glucuronic acid decarboxylase	GO:0005737,cytoplasm; GO:0005768,endosome; GO:0005794,Golgi apparatus; GO:0032580,Golgi cisterna membrane; GO:0000139,Golgi membrane; GO:0000138,Golgi trans cisterna; GO:0016021,integral component of membrane; GO:0016020,membrane; GO:0005886,plasma membrane; GO:0005802,trans-Golgi network; GO:0008460,dTDP-glucose 4,6-dehydratase activity; GO:0070403,NAD+ binding; GO:0048040,UDP-glucuronate decarb…	GDP-mannose 4,6 dehydratase	--	--	--
Cluster-63701.2	turquoise	3214.46	1765.41	1449.05	316.36	28.2	21.33	21.93	73.34	90.47	66.77	33.69	33.98	38.33	22.7	25.43	25.33	1063	K08678 UDP-glucuronate decarboxylase [EC:4.1.1.35] | (RefSeq) UDP-glucuronic acid decarboxylase 2 isoform X1 (A)	ko00520: Amino sugar and nucleotide sugar metabolism; ko01100: Metabolic pathways; ko01250: Biosynthesis of nucleotide sugars	UDP-xylose synthase [Albuca bracteata]	UXS2_ARATH RecName: Full=UDP-glucuronic acid decarboxylase 2; EC=4.1.1.35 {ECO:0000269|PubMed:15655675}; AltName: Full=UDP-XYL synthase 2; AltName: Full=UDP-glucuronate decarboxylase 2; Short=UGD; Short=UXS-2; AltName: Full=dTDP-glucose 4-6-dehydratase homolog D18;	A0A140G0E2_ALBBR RecName: Full=UDP-glucuronate decarboxylase {ECO:0000256|ARBA:ARBA00012290}; EC=4.1.1.35 {ECO:0000256|ARBA:ARBA00012290};	dTDP-glucose 4-6-dehydratase/UDP-glucuronic acid decarboxylase	GO:0005737,cytoplasm; GO:0005768,endosome; GO:0005794,Golgi apparatus; GO:0032580,Golgi cisterna membrane; GO:0000139,Golgi membrane; GO:0000138,Golgi trans cisterna; GO:0016021,integral component of membrane; GO:0016020,membrane; GO:0005886,plasma membrane; GO:0005802,trans-Golgi network; GO:0008460,dTDP-glucose 4,6-dehydratase activity; GO:0070403,NAD+ binding; GO:0048040,UDP-glucuronate decarb…	GDP-mannose 4,6 dehydratase	--	--	--
Cluster-63701.5	turquoise	3097.72	1612.51	1485.21	127.299	4.77	5.26	5.96	13.07	12.87	14.96	7.3	7.2	6.84	3.64	5.04	5.68	2891	K08678 UDP-glucuronate decarboxylase [EC:4.1.1.35] | (RefSeq) UDP-glucuronic acid decarboxylase 2 isoform X1 (A)	ko00520: Amino sugar and nucleotide sugar metabolism; ko01100: Metabolic pathways; ko01250: Biosynthesis of nucleotide sugars	UDP-xylose synthase [Albuca bracteata]	UXS2_ARATH RecName: Full=UDP-glucuronic acid decarboxylase 2; EC=4.1.1.35 {ECO:0000269|PubMed:15655675}; AltName: Full=UDP-XYL synthase 2; AltName: Full=UDP-glucuronate decarboxylase 2; Short=UGD; Short=UXS-2; AltName: Full=dTDP-glucose 4-6-dehydratase homolog D18;	A0A140G0E2_ALBBR RecName: Full=UDP-glucuronate decarboxylase {ECO:0000256|ARBA:ARBA00012290}; EC=4.1.1.35 {ECO:0000256|ARBA:ARBA00012290};	dTDP-glucose 4-6-dehydratase/UDP-glucuronic acid decarboxylase	GO:0005737,cytoplasm; GO:0005768,endosome; GO:0005794,Golgi apparatus; GO:0032580,Golgi cisterna membrane; GO:0000139,Golgi membrane; GO:0000138,Golgi trans cisterna; GO:0016021,integral component of membrane; GO:0016020,membrane; GO:0005886,plasma membrane; GO:0005802,trans-Golgi network; GO:0008460,dTDP-glucose 4,6-dehydratase activity; GO:0070403,NAD+ binding; GO:0048040,UDP-glucuronate decarb…	GDP-mannose 4,6 dehydratase	--	--	--
Cluster-63701.6	turquoise	3490.32	1821.41	1668.91	152.491	9.29	8	8.92	23.42	24.84	23.22	12.1	12.84	13.3	10.48	10.23	10.14	3213	K08678 UDP-glucuronate decarboxylase [EC:4.1.1.35] | (RefSeq) UDP-glucuronic acid decarboxylase 2 isoform X1 (A)	ko00520: Amino sugar and nucleotide sugar metabolism; ko01100: Metabolic pathways; ko01250: Biosynthesis of nucleotide sugars	UDP-xylose synthase [Albuca bracteata]	UXS2_ARATH RecName: Full=UDP-glucuronic acid decarboxylase 2; EC=4.1.1.35 {ECO:0000269|PubMed:15655675}; AltName: Full=UDP-XYL synthase 2; AltName: Full=UDP-glucuronate decarboxylase 2; Short=UGD; Short=UXS-2; AltName: Full=dTDP-glucose 4-6-dehydratase homolog D18;	A0A140G0E2_ALBBR RecName: Full=UDP-glucuronate decarboxylase {ECO:0000256|ARBA:ARBA00012290}; EC=4.1.1.35 {ECO:0000256|ARBA:ARBA00012290};	dTDP-glucose 4-6-dehydratase/UDP-glucuronic acid decarboxylase	GO:0005737,cytoplasm; GO:0005768,endosome; GO:0005794,Golgi apparatus; GO:0032580,Golgi cisterna membrane; GO:0000139,Golgi membrane; GO:0000138,Golgi trans cisterna; GO:0016021,integral component of membrane; GO:0016020,membrane; GO:0005886,plasma membrane; GO:0005802,trans-Golgi network; GO:0008460,dTDP-glucose 4,6-dehydratase activity; GO:0070403,NAD+ binding; GO:0048040,UDP-glucuronate decarb…	GDP-mannose 4,6 dehydratase	--	--	--
Cluster-66167.0	turquoise	1390.89	368.13	1022.76	-654.625	9.48	11.02	10.83	14.34	16.88	12.11	12.02	13.06	12.31	6.11	8.1	4.26	1558	K01784 UDP-glucose 4-epimerase [EC:5.1.3.2] | (RefSeq) bifunctional UDP-glucose 4-epimerase and UDP-xylose 4-epimerase 1-like (A)	ko00052: Galactose metabolism; ko00520: Amino sugar and nucleotide sugar metabolism; ko01100: Metabolic pathways; ko01250: Biosynthesis of nucleotide sugars	bifunctional UDP-glucose 4-epimerase and UDP-xylose 4-epimerase 1-like [Asparagus officinalis]	UGE1_PEA RecName: Full=Bifunctional UDP-glucose 4-epimerase and UDP-xylose 4-epimerase 1 {ECO:0000303|PubMed:19754426}; EC=5.1.3.2 {ECO:0000269|PubMed:19754426}; EC=5.1.3.5 {ECO:0000269|PubMed:19754426}; AltName: Full=UDP-D-xylose 4-epimerase {ECO:0000305}; AltName: Full=UDP-L-arabinose 4-epimerase {ECO:0000305}; AltName: Full=UDP-galactose 4-epimerase 1 {ECO:0000303|PubMed:19754426}; AltName: Fu…	A0A843UJW6_COLES RecName: Full=UDP-glucose 4-epimerase {ECO:0000256|RuleBase:RU366046}; EC=5.1.3.- {ECO:0000256|RuleBase:RU366046};	UDP-glucose 4-epimerase/UDP-sulfoquinovose synthase	GO:0050373,UDP-arabinose 4-epimerase activity; GO:0003978,UDP-glucose 4-epimerase activity; GO:0045227,capsule polysaccharide biosynthetic process; GO:0071555,cell wall organization; GO:0006012,galactose metabolic process; GO:0033358,UDP-L-arabinose biosynthetic process; GO:0003674,molecular_function; GO:0003824,catalytic activity; GO:0016853,isomerase activity; GO:0016854,racemase and epimerase …	GDP-mannose 4,6 dehydratase	--	--	--
Cluster-23659.1	turquoise	4048.09	2017.15	2030.94	-13.7877	33.57	34.08	32.81	46.01	48.01	45.02	33.11	33.76	32.57	34.67	35.87	34.14	2034	K23280 rhamnogalacturonan I rhamnosyltransferase [EC:2.4.1.351] | (RefSeq) rhamnogalacturonan I rhamnosyltransferase 1 (A)	--	protein PECTIC ARABINOGALACTAN SYNTHESIS-RELATED [Dendrobium catenatum]	PAGR_ARATH RecName: Full=Protein PECTIC ARABINOGALACTAN SYNTHESIS-RELATED {ECO:0000303|PubMed:27091363, ECO:0000312|EMBL:ARJ31430.1}; EC=2.4.1.- {ECO:0000305}; AltName: Full=O-fucosyltransferase 26 {ECO:0000305}; Short=O-FucT-26 {ECO:0000305}; AltName: Full=O-fucosyltransferase family protein {ECO:0000305};	A0A2I0XAQ0_9ASPA RecName: Full=O-fucosyltransferase family protein {ECO:0000256|ARBA:ARBA00030350};	--	GO:0005768,endosome; GO:0005794,Golgi apparatus; GO:0005797,Golgi medial cisterna; GO:0000139,Golgi membrane; GO:0016021,integral component of membrane; GO:0005802,trans-Golgi network; GO:0016757,glycosyltransferase activity; GO:0052325,cell wall pectin biosynthetic process; GO:0006004,fucose metabolic process; GO:0003674,molecular_function; GO:0003824,catalytic activity; GO:0016740,transferase a…	GDP-fucose protein O-fucosyltransferase	--	--	--
Cluster-42143.0	turquoise	1934.45	842.049	1092.4	-250.35	11.63	10.81	9.36	13.95	15.14	13.03	10.3	11.08	11.11	11.91	12.76	10.25	2553	K23280 rhamnogalacturonan I rhamnosyltransferase [EC:2.4.1.351] | (RefSeq) uncharacterized protein At1g04910-like (A)	--	uncharacterized protein At1g04910-like [Asparagus officinalis]	OFT16_ARATH RecName: Full=O-fucosyltransferase 16 {ECO:0000305}; Short=O-FucT-16 {ECO:0000305}; EC=2.4.1.- {ECO:0000305}; AltName: Full=O-fucosyltransferase family protein {ECO:0000305};	A0A5P1EEI9_ASPOF RecName: Full=O-fucosyltransferase family protein {ECO:0000256|ARBA:ARBA00030350};	--	GO:0005768,endosome; GO:0005794,Golgi apparatus; GO:0000137,Golgi cis cisterna; GO:0016021,integral component of membrane; GO:0005802,trans-Golgi network; GO:0016757,glycosyltransferase activity; GO:0006004,fucose metabolic process; GO:0003674,molecular_function; GO:0003824,catalytic activity; GO:0016740,transferase activity; GO:0005975,carbohydrate metabolic process; GO:0005996,monosaccharide me…	GDP-fucose protein O-fucosyltransferase	--	--	--
Cluster-56791.9	turquoise	1458.39	605.894	852.497	-246.603	0.67	2.64	0	3.5	7.67	3.3	0.34	1.63	0.85	2.52	2.44	1.94	448	--	--	uncharacterized protein LOC109845100 [Asparagus officinalis]	OFT23_ARATH RecName: Full=O-fucosyltransferase 23 {ECO:0000305}; Short=O-FucT-23 {ECO:0000305}; EC=2.4.1.- {ECO:0000305}; AltName: Full=O-fucosyltransferase 1 {ECO:0000303|PubMed:29467178}; Short=AtOFT1 {ECO:0000303|PubMed:29467178}; AltName: Full=O-fucosyltransferase family protein {ECO:0000305};	A0A5P1EIK4_ASPOF RecName: Full=O-fucosyltransferase family protein {ECO:0000256|ARBA:ARBA00030350};	--	GO:0000139,Golgi membrane; GO:0016021,integral component of membrane; GO:0016757,glycosyltransferase activity; GO:0006004,fucose metabolic process; GO:0009875,pollen-pistil interaction; GO:0009856,pollination; GO:0003674,molecular_function; GO:0003824,catalytic activity; GO:0016740,transferase activity; GO:0005975,carbohydrate metabolic process; GO:0005996,monosaccharide metabolic process; GO:000…	GDP-fucose protein O-fucosyltransferase	--	--	--
Cluster-63442.2	turquoise	1886.52	911.999	974.523	-62.5249	6.96	6.22	7.26	8.3	9.79	8.94	7.31	6.18	8.02	5.59	5.83	6.04	2212	K01835 phosphoglucomutase [EC:5.4.2.2] | (RefSeq) phosphoglucomutase, chloroplastic (A)	ko00010: Glycolysis / Gluconeogenesis; ko00030: Pentose phosphate pathway; ko00052: Galactose metabolism; ko00230: Purine metabolism; ko00500: Starch and sucrose metabolism; ko00520: Amino sugar and nucleotide sugar metabolism; ko01100: Metabolic pathways; ko01110: Biosynthesis of secondary metabolites; ko01250: Biosynthesis of nucleotide sugars	LOW QUALITY PROTEIN: uncharacterized protein At1g04910-like [Asparagus officinalis]	OFUT1_ARATH RecName: Full=O-fucosyltransferase 1 {ECO:0000305}; Short=O-FucT-1 {ECO:0000305}; EC=2.4.1.- {ECO:0000305}; AltName: Full=O-fucosyltransferase family protein {ECO:0000312|EMBL:ARJ31401.1};	A0A5P1FFT0_ASPOF RecName: Full=O-fucosyltransferase family protein {ECO:0000256|ARBA:ARBA00030350};	--	GO:0005737,cytoplasm; GO:0005768,endosome; GO:0005794,Golgi apparatus; GO:0000139,Golgi membrane; GO:0000138,Golgi trans cisterna; GO:0016021,integral component of membrane; GO:0005802,trans-Golgi network; GO:0016757,glycosyltransferase activity; GO:0006004,fucose metabolic process; GO:0003674,molecular_function; GO:0003824,catalytic activity; GO:0016740,transferase activity; GO:0005975,carbohydr…	GDP-fucose protein O-fucosyltransferase	--	--	--
Cluster-24502.0	turquoise	3072.83	1396.74	1676.09	-279.35	9.31	10.25	9.65	12.7	13.55	14.57	9.57	8.75	8.55	9.21	9.68	10.92	1619	K20855 beta-1,3-galactosyltransferase 1/2/3/4/5/7/8 [EC:2.4.1.-] | (RefSeq) beta-1,3-galactosyltransferase 7 (A)	--	Hexosyltransferase [Cocos nucifera]	B3GTC_ARATH RecName: Full=Probable beta-1,3-galactosyltransferase 12; EC=2.4.1.-;	A0A8K0I4I9_COCNU SubName: Full=Hexosyltransferase {ECO:0000313|EMBL:KAG1335434.1};	Galactosyltransferases	GO:0005794,Golgi apparatus; GO:0000139,Golgi membrane; GO:0016021,integral component of membrane; GO:0008378,galactosyltransferase activity; GO:0016757,glycosyltransferase activity; GO:0008194,UDP-glycosyltransferase activity; GO:0006486,protein glycosylation; GO:0003674,molecular_function; GO:0003824,catalytic activity; GO:0016740,transferase activity; GO:0016758,hexosyltransferase activity; GO:…	Galactosyltransferase	--	--	--
Cluster-49720.2	turquoise	3729.33	1650.52	2078.81	-428.286	65.97	63.5	65.46	96.17	104.31	92.53	57.11	65.03	59.78	71.58	75.38	66.56	1900	K20855 beta-1,3-galactosyltransferase 1/2/3/4/5/7/8 [EC:2.4.1.-] | (RefSeq) beta-1,3-galactosyltransferase 7-like (A)	--	beta-1,3-galactosyltransferase 7-like [Asparagus officinalis]	B3GT7_ARATH RecName: Full=Beta-1,3-galactosyltransferase 7; EC=2.4.1.-;	A0A5P1FAF2_ASPOF RecName: Full=Hexosyltransferase {ECO:0000256|RuleBase:RU363063}; EC=2.4.1.- {ECO:0000256|RuleBase:RU363063};	Galactosyltransferases	GO:0005794,Golgi apparatus; GO:0000139,Golgi membrane; GO:0016021,integral component of membrane; GO:0048531,beta-1,3-galactosyltransferase activity; GO:0008378,galactosyltransferase activity; GO:0016757,glycosyltransferase activity; GO:0008194,UDP-glycosyltransferase activity; GO:0006486,protein glycosylation; GO:0003674,molecular_function; GO:0003824,catalytic activity; GO:0016740,transferase a…	Galactosyltransferase	--	--	--
Cluster-54735.0	turquoise	2960.96	1470.67	1490.29	-19.624	25.02	27.95	24.62	36.95	36.54	35.64	25.05	29.42	28.26	26.77	29.49	26.54	1632	K20854 hydroxyproline O-galactosyltransferase HPGT [EC:2.4.1.-] | (RefSeq) hydroxyproline O-galactosyltransferase HPGT3-like (A)	--	hydroxyproline O-galactosyltransferase HPGT3-like [Asparagus officinalis]	B3GTA_ARATH RecName: Full=Hydroxyproline O-galactosyltransferase HPGT2 {ECO:0000303|PubMed:25600942}; EC=2.4.1.- {ECO:0000269|PubMed:25600942}; AltName: Full=Beta-1,3-galactosyltransferase 10 {ECO:0000305};	A0A6I9QCC4_ELAGV RecName: Full=Hexosyltransferase {ECO:0000256|RuleBase:RU363063}; EC=2.4.1.- {ECO:0000256|RuleBase:RU363063};	Galactosyltransferases	GO:0000139,Golgi membrane; GO:0016021,integral component of membrane; GO:0008378,galactosyltransferase activity; GO:0016757,glycosyltransferase activity; GO:1990714,hydroxyproline O-galactosyltransferase activity; GO:0008194,UDP-glycosyltransferase activity; GO:0010405,arabinogalactan protein metabolic process; GO:0018258,protein O-linked glycosylation via hydroxyproline; GO:0003674,molecular_fun…	Galactosyltransferase	--	--	--
Cluster-44533.0	turquoise	1354.83	495.943	858.888	-362.945	12.75	10.98	14.67	15.63	16.07	15.45	13.22	13.56	11.88	14.2	13.51	14.04	1438	K05531 mannan polymerase II complex MNN10 subunit [EC:2.4.1.-] | (RefSeq) probable alpha-1,6-mannosyltransferase MNN10 (A)	ko00513: Various types of N-glycan biosynthesis; ko01100: Metabolic pathways	probable alpha-1,6-mannosyltransferase MNN10 [Phoenix dactylifera]	GT7_ORYSI RecName: Full=Probable glycosyltransferase 7 {ECO:0000305}; EC=2.4.-.- {ECO:0000305};	A0A8B7C931_PHODC SubName: Full=probable alpha-1,6-mannosyltransferase MNN10 {ECO:0000313|RefSeq:XP_008794285.2};	Subunit of Golgi mannosyltransferase complex	GO:0000139,Golgi membrane; GO:0016021,integral component of membrane; GO:0016757,glycosyltransferase activity; GO:0003674,molecular_function; GO:0003824,catalytic activity; GO:0016740,transferase activity; GO:0005575,cellular_component; GO:0005622,intracellular anatomical structure; GO:0005737,cytoplasm; GO:0005794,Golgi apparatus; GO:0012505,endomembrane system; GO:0016020,membrane; GO:0031090,o…	galactosyl transferase GMA12/MNN10 family	--	--	--
Cluster-54840.0	turquoise	1892.07	785.501	1106.57	-321.067	4.74	6.16	4.06	8.56	8.37	7.29	5	6.32	5.35	5.25	6.78	6.01	1463	K20843 hydroxyproline O-galactosyltransferase 2/3/4/5/6 [EC:2.4.1.-] | (RefSeq) hydroxyproline O-galactosyltransferase GALT2 isoform X1 (A)	--	hypothetical protein KFK09_002723 [Dendrobium nobile]	B3GTK_ARATH RecName: Full=Hydroxyproline O-galactosyltransferase GALT2 {ECO:0000303|PubMed:23430255}; Short=AtGALT2 {ECO:0000303|PubMed:23430255}; EC=2.4.1.- {ECO:0000269|PubMed:23430255}; AltName: Full=Beta-1,3-galactosyltransferase 20 {ECO:0000305};	A0A1J0CN62_DENOF SubName: Full=Beta-1,3-galactosyltransferase 20 {ECO:0000313|EMBL:APB87933.1};	Galactosyltransferases	GO:0005783,endoplasmic reticulum; GO:0005794,Golgi apparatus; GO:0000139,Golgi membrane; GO:0016021,integral component of membrane; GO:0030246,carbohydrate binding; GO:0008378,galactosyltransferase activity; GO:0016757,glycosyltransferase activity; GO:1990714,hydroxyproline O-galactosyltransferase activity; GO:0010405,arabinogalactan protein metabolic process; GO:0018258,protein O-linked glycosyl…	Galactoside-binding lectin	--	--	--
Cluster-42220.1	turquoise	2810.8	1232.01	1578.79	-346.78	12.92	13.8	15.01	19.07	19.1	18.42	14.8	13.01	13.93	13.79	15.01	16.37	1593	K00965 UDPglucose--hexose-1-phosphate uridylyltransferase [EC:2.7.7.12] | (RefSeq) ADP-glucose phosphorylase isoform X1 (A)	ko00052: Galactose metabolism; ko00520: Amino sugar and nucleotide sugar metabolism; ko01100: Metabolic pathways; ko01250: Biosynthesis of nucleotide sugars	ADP-glucose phosphorylase isoform X1 [Asparagus officinalis]	AGLUP_ARATH RecName: Full=ADP-glucose phosphorylase; EC=2.7.7.-; AltName: Full=ADP-glucose:phosphate adenylyltransferase;	A0A5P1EGZ4_ASPOF RecName: Full=GalP_UDP_transf domain-containing protein {ECO:0000259|Pfam:PF01087};	Galactose-1-phosphate uridylyltransferase	GO:0043531,ADP binding; GO:0016779,nucleotidyltransferase activity; GO:0047345,ribose-5-phosphate adenylyltransferase activity; GO:0008108,UDP-glucose:hexose-1-phosphate uridylyltransferase activity; GO:0008270,zinc ion binding; GO:0005975,carbohydrate metabolic process; GO:0033499,galactose catabolic process via UDP-galactose; GO:0006006,glucose metabolic process; GO:0080040,positive regulation …	Galactose-1-phosphate uridyl transferase, N-terminal domain	--	--	--
Cluster-40273.0	turquoise	595.448	209.634	385.814	-176.18	1.1	2.92	0.87	2.6	3.13	2.7	2.98	1.61	1.9	1.1	1.35	0.93	728	--	--	kelch repeat-containing protein At3g27220-like [Asparagus officinalis]	Y3272_ARATH RecName: Full=Kelch repeat-containing protein At3g27220;	A0A5P1F2C3_ASPOF SubName: Full=Uncharacterized protein {ECO:0000313|EMBL:ONK72495.1};	FOG: Kelch repeat	GO:0005768,endosome; GO:0005794,Golgi apparatus; GO:0005797,Golgi medial cisterna; GO:0016021,integral component of membrane; GO:0005802,trans-Golgi network; GO:0009061,anaerobic respiration; GO:0071456,cellular response to hypoxia; GO:0006091,generation of precursor metabolites and energy; GO:0008150,biological_process; GO:0008152,metabolic process; GO:0009987,cellular process; GO:0015980,energy…	Galactose oxidase, central domain	--	--	--
Cluster-49793.0	turquoise	1630.26	872.545	757.71	114.835	7.62	6.31	5.75	10.46	9.4	8.39	6.94	7.11	6.69	6	8.04	5.62	1609	--	--	Kelch repeat-containing protein [Apostasia shenzhenica]	Y3272_ARATH RecName: Full=Kelch repeat-containing protein At3g27220;	A0A2I0AQI3_9ASPA SubName: Full=Kelch repeat-containing protein {ECO:0000313|EMBL:PKA57798.1};	FOG: Kelch repeat	GO:0005768,endosome; GO:0005794,Golgi apparatus; GO:0005797,Golgi medial cisterna; GO:0016021,integral component of membrane; GO:0005802,trans-Golgi network; GO:0009061,anaerobic respiration; GO:0071456,cellular response to hypoxia; GO:0006091,generation of precursor metabolites and energy; GO:0008150,biological_process; GO:0008152,metabolic process; GO:0009987,cellular process; GO:0015980,energy…	Galactose oxidase, central domain	--	--	--
Cluster-48972.0	turquoise	2639.87	1256.72	1383.15	-126.435	28.63	24.01	26.22	30.02	34.19	31.39	24.92	25.53	23.71	21.91	22.96	23.23	3191	K18674 N-acetylgalactosamine kinase [EC:2.7.1.157] | (RefSeq) galactokinase (A)	ko00520: Amino sugar and nucleotide sugar metabolism; ko01100: Metabolic pathways; ko01250: Biosynthesis of nucleotide sugars	galactokinase [Asparagus officinalis]	GALK1_ARATH RecName: Full=Galactokinase; EC=2.7.1.6; AltName: Full=Galactose kinase;	A0A8B7CYG5_PHODC SubName: Full=galactokinase {ECO:0000313|RefSeq:XP_008809268.2};	Galactokinase	GO:0005829,cytosol; GO:0005524,ATP binding; GO:0004335,galactokinase activity; GO:0046872,metal ion binding; GO:0046835,carbohydrate phosphorylation; GO:0006012,galactose metabolic process; GO:0000166,nucleotide binding; GO:0003674,molecular_function; GO:0005488,binding; GO:0017076,purine nucleotide binding; GO:0030554,adenyl nucleotide binding; GO:0032553,ribonucleotide binding; GO:0032555,purin…	Galactokinase galactose-binding signature	--	--	--
Cluster-41202.0	turquoise	4026.3	2154.6	1871.7	282.894	65.14	68.45	69.32	113.31	122.19	111.56	66.92	63.5	66.21	64.68	63.74	63.14	1541	K01623 fructose-bisphosphate aldolase, class I [EC:4.1.2.13] | (RefSeq) fructose-bisphosphate aldolase 1, cytoplasmic (A)	ko00010: Glycolysis / Gluconeogenesis; ko00030: Pentose phosphate pathway; ko00051: Fructose and mannose metabolism; ko00710: Carbon fixation in photosynthetic organisms; ko01100: Metabolic pathways; ko01110: Biosynthesis of secondary metabolites; ko01200: Carbon metabolism; ko01230: Biosynthesis of amino acids	fructose-bisphosphate aldolase 1, cytoplasmic [Elaeis guineensis]	ALFC1_ORYSJ RecName: Full=Fructose-bisphosphate aldolase 1, cytoplasmic {ECO:0000305}; EC=4.1.2.13 {ECO:0000250|UniProtKB:Q9SJQ9}; AltName: Full=Cytoplasmic aldolase {ECO:0000303|PubMed:2374721}; Short=cALD {ECO:0000303|PubMed:2374721}; AltName: Full=Gravity-specific protein GSC 233 {ECO:0000303|PubMed:1363521};	A0A6I9QQ68_ELAGV RecName: Full=Fructose-bisphosphate aldolase {ECO:0000256|ARBA:ARBA00013068, ECO:0000256|RuleBase:RU003994}; EC=4.1.2.13 {ECO:0000256|ARBA:ARBA00013068, ECO:0000256|RuleBase:RU003994};	Fructose-biphosphate aldolase	GO:0005737,cytoplasm; GO:0005829,cytosol; GO:0004332,fructose-bisphosphate aldolase activity; GO:0030388,fructose 1,6-bisphosphate metabolic process; GO:0006094,gluconeogenesis; GO:0006096,glycolytic process; GO:0048364,root development; GO:0003674,molecular_function; GO:0003824,catalytic activity; GO:0016829,lyase activity; GO:0016830,carbon-carbon lyase activity; GO:0016832,aldehyde-lyase activ…	Fructose-bisphosphate aldolase class-I	--	--	--
Cluster-41526.2	turquoise	4142.75	2126.81	2015.94	110.865	151.99	145.2	155.79	310.16	323.97	285.49	124.72	131.13	126.49	146.46	148.8	130.43	1675	K01623 fructose-bisphosphate aldolase, class I [EC:4.1.2.13] | (RefSeq) fructose-bisphosphate aldolase 1, chloroplastic-like (A)	ko00010: Glycolysis / Gluconeogenesis; ko00030: Pentose phosphate pathway; ko00051: Fructose and mannose metabolism; ko00710: Carbon fixation in photosynthetic organisms; ko01100: Metabolic pathways; ko01110: Biosynthesis of secondary metabolites; ko01200: Carbon metabolism; ko01230: Biosynthesis of amino acids	fructose-bisphosphate aldolase 1, chloroplastic-like [Asparagus officinalis]	ALFP3_ARATH RecName: Full=Fructose-bisphosphate aldolase 3, chloroplastic {ECO:0000305}; Short=AtFBA3 {ECO:0000303|PubMed:22561114}; EC=4.1.2.13 {ECO:0000305}; AltName: Full=Protein PIGMENT DEFECTIVE 345; Flags: Precursor;	A0A5P1FWP9_ASPOF RecName: Full=Fructose-bisphosphate aldolase {ECO:0000256|ARBA:ARBA00013068, ECO:0000256|RuleBase:RU003994}; EC=4.1.2.13 {ECO:0000256|ARBA:ARBA00013068, ECO:0000256|RuleBase:RU003994};	Fructose-biphosphate aldolase	GO:0009507,chloroplast; GO:0009570,chloroplast stroma; GO:0009534,chloroplast thylakoid; GO:0005829,cytosol; GO:0005739,mitochondrion; GO:0009536,plastid; GO:0010287,plastoglobule; GO:0004332,fructose-bisphosphate aldolase activity; GO:0030388,fructose 1,6-bisphosphate metabolic process; GO:0006094,gluconeogenesis; GO:0006096,glycolytic process; GO:0003674,molecular_function; GO:0003824,catalytic…	Fructose-bisphosphate aldolase class-I	--	--	--
Cluster-47027.3	turquoise	4142.95	2123.37	2019.57	103.802	1431.23	1435.32	1456.31	3033.05	3322.62	3005.28	1018.84	1202.06	1152.21	1351.38	1219.71	1153.92	1629	K01623 fructose-bisphosphate aldolase, class I [EC:4.1.2.13] | (RefSeq) LOW QUALITY PROTEIN: fructose-bisphosphate aldolase 1, cytoplasmic-like (A)	ko00010: Glycolysis / Gluconeogenesis; ko00030: Pentose phosphate pathway; ko00051: Fructose and mannose metabolism; ko00710: Carbon fixation in photosynthetic organisms; ko01100: Metabolic pathways; ko01110: Biosynthesis of secondary metabolites; ko01200: Carbon metabolism; ko01230: Biosynthesis of amino acids	LOW QUALITY PROTEIN: fructose-bisphosphate aldolase 1, cytoplasmic-like [Asparagus officinalis]	ALFC1_ORYSJ RecName: Full=Fructose-bisphosphate aldolase 1, cytoplasmic {ECO:0000305}; EC=4.1.2.13 {ECO:0000250|UniProtKB:Q9SJQ9}; AltName: Full=Cytoplasmic aldolase {ECO:0000303|PubMed:2374721}; Short=cALD {ECO:0000303|PubMed:2374721}; AltName: Full=Gravity-specific protein GSC 233 {ECO:0000303|PubMed:1363521};	A0A804K4E5_MUSAM RecName: Full=Fructose-bisphosphate aldolase {ECO:0000256|ARBA:ARBA00013068, ECO:0000256|RuleBase:RU003994}; EC=4.1.2.13 {ECO:0000256|ARBA:ARBA00013068, ECO:0000256|RuleBase:RU003994};	Fructose-biphosphate aldolase	GO:0005737,cytoplasm; GO:0005829,cytosol; GO:0004332,fructose-bisphosphate aldolase activity; GO:0030388,fructose 1,6-bisphosphate metabolic process; GO:0006094,gluconeogenesis; GO:0006096,glycolytic process; GO:0048364,root development; GO:0003674,molecular_function; GO:0003824,catalytic activity; GO:0016829,lyase activity; GO:0016830,carbon-carbon lyase activity; GO:0016832,aldehyde-lyase activ…	Fructose-bisphosphate aldolase class-I	--	--	--
Cluster-40498.0	turquoise	3597.01	1621.61	1975.4	-353.788	18.3	18.43	17.31	21.19	21.52	21.34	16.39	17.06	15.36	16.55	16.7	16.54	2183	K07407 alpha-galactosidase [EC:3.2.1.22] | (RefSeq) alpha-galactosidase-like (A)	ko00052: Galactose metabolism; ko00561: Glycerolipid metabolism; ko00600: Sphingolipid metabolism; ko00603: Glycosphingolipid biosynthesis - globo and isoglobo series; ko01100: Metabolic pathways	uncharacterized protein LOC109823438 [Asparagus officinalis]	AGAL_CYATE RecName: Full=Alpha-galactosidase; EC=3.2.1.22; AltName: Full=Alpha-D-galactoside galactohydrolase; AltName: Full=Melibiase; Flags: Precursor;	A0A6I9RXJ2_ELAGV RecName: Full=Alpha-galactosidase {ECO:0000256|ARBA:ARBA00012755, ECO:0000256|RuleBase:RU361168}; EC=3.2.1.22 {ECO:0000256|ARBA:ARBA00012755, ECO:0000256|RuleBase:RU361168}; AltName: Full=Melibiase {ECO:0000256|RuleBase:RU361168};	Alpha-D-galactosidase (melibiase)	GO:0052692,raffinose alpha-galactosidase activity; GO:0005975,carbohydrate metabolic process; GO:0003674,molecular_function; GO:0003824,catalytic activity; GO:0004553,hydrolase activity, hydrolyzing O-glycosyl compounds; GO:0004557,alpha-galactosidase activity; GO:0015925,galactosidase activity; GO:0016787,hydrolase activity; GO:0016798,hydrolase activity, acting on glycosyl bonds; GO:0008150,bio…	Alpha galactosidase A	--	--	--
Cluster-51903.2	turquoise	3681.82	1695.41	1986.42	-291.01	29.42	26.52	35.41	69.63	91.95	66.29	6.94	8.28	8.68	19.07	23.75	14.54	1808	K00033 6-phosphogluconate dehydrogenase [EC:1.1.1.44 1.1.1.343] | (RefSeq) 6-phosphogluconate dehydrogenase, decarboxylating 1 (A)	ko00030: Pentose phosphate pathway; ko00480: Glutathione metabolism; ko01100: Metabolic pathways; ko01110: Biosynthesis of secondary metabolites; ko01200: Carbon metabolism	6-phosphogluconate dehydrogenase, decarboxylating 1 [Asparagus officinalis]	6PGD1_ORYSJ RecName: Full=6-phosphogluconate dehydrogenase, decarboxylating 1; Short=OsG6PGH1; EC=1.1.1.44;	A0A5P1EZN1_ASPOF RecName: Full=6-phosphogluconate dehydrogenase, decarboxylating {ECO:0000256|PIRNR:PIRNR000109, ECO:0000256|RuleBase:RU000485}; EC=1.1.1.44 {ECO:0000256|PIRNR:PIRNR000109, ECO:0000256|RuleBase:RU000485};	6-phosphogluconate dehydrogenase	GO:0005829,cytosol; GO:0050661,NADP binding; GO:0004616,phosphogluconate dehydrogenase (decarboxylating) activity; GO:0046177,D-gluconate catabolic process; GO:0009051,pentose-phosphate shunt, oxidative branch; GO:0009737,response to abscisic acid; GO:0009409,response to cold; GO:0009651,response to salt stress; GO:0009414,response to water deprivation; GO:0000166,nucleotide binding; GO:0003674,m…	6-phosphogluconate dehydrogenase, C-terminal domain	--	--	--
Cluster-51903.3	turquoise	1110.59	516.115	594.478	-78.3631	85.22	50.79	112.49	153.04	201.48	196.43	163.59	82.85	110.47	142.76	74.4	100.64	1551	K00033 6-phosphogluconate dehydrogenase [EC:1.1.1.44 1.1.1.343] | (RefSeq) 6-phosphogluconate dehydrogenase, decarboxylating 1 (A)	ko00030: Pentose phosphate pathway; ko00480: Glutathione metabolism; ko01100: Metabolic pathways; ko01110: Biosynthesis of secondary metabolites; ko01200: Carbon metabolism	6-phosphogluconate dehydrogenase, decarboxylating 1 [Asparagus officinalis]	6PGD1_SPIOL RecName: Full=6-phosphogluconate dehydrogenase, decarboxylating 1; EC=1.1.1.44;	A0A5P1EZN1_ASPOF RecName: Full=6-phosphogluconate dehydrogenase, decarboxylating {ECO:0000256|PIRNR:PIRNR000109, ECO:0000256|RuleBase:RU000485}; EC=1.1.1.44 {ECO:0000256|PIRNR:PIRNR000109, ECO:0000256|RuleBase:RU000485};	6-phosphogluconate dehydrogenase	GO:0005737,cytoplasm; GO:0050661,NADP binding; GO:0004616,phosphogluconate dehydrogenase (decarboxylating) activity; GO:0019521,D-gluconate metabolic process; GO:0006098,pentose-phosphate shunt; GO:0000166,nucleotide binding; GO:0003674,molecular_function; GO:0005488,binding; GO:0036094,small molecule binding; GO:0097159,organic cyclic compound binding; GO:1901265,nucleoside phosphate binding; GO…	6-phosphogluconate dehydrogenase, C-terminal domain	--	--	--
Cluster-51903.4	turquoise	3902.57	2046.21	1856.35	189.862	27.98	34.11	26.47	105.46	103.09	109.02	33.76	39.96	33.51	37.1	31.9	32.18	1531	K00033 6-phosphogluconate dehydrogenase [EC:1.1.1.44 1.1.1.343] | (RefSeq) 6-phosphogluconate dehydrogenase, decarboxylating 1 (A)	ko00030: Pentose phosphate pathway; ko00480: Glutathione metabolism; ko01100: Metabolic pathways; ko01110: Biosynthesis of secondary metabolites; ko01200: Carbon metabolism	6-phosphogluconate dehydrogenase, decarboxylating 1 [Asparagus officinalis]	6PGD1_SPIOL RecName: Full=6-phosphogluconate dehydrogenase, decarboxylating 1; EC=1.1.1.44;	A0A5P1EZN1_ASPOF RecName: Full=6-phosphogluconate dehydrogenase, decarboxylating {ECO:0000256|PIRNR:PIRNR000109, ECO:0000256|RuleBase:RU000485}; EC=1.1.1.44 {ECO:0000256|PIRNR:PIRNR000109, ECO:0000256|RuleBase:RU000485};	6-phosphogluconate dehydrogenase	GO:0005737,cytoplasm; GO:0050661,NADP binding; GO:0004616,phosphogluconate dehydrogenase (decarboxylating) activity; GO:0019521,D-gluconate metabolic process; GO:0006098,pentose-phosphate shunt; GO:0000166,nucleotide binding; GO:0003674,molecular_function; GO:0005488,binding; GO:0036094,small molecule binding; GO:0097159,organic cyclic compound binding; GO:1901265,nucleoside phosphate binding; GO…	6-phosphogluconate dehydrogenase, C-terminal domain	--	--	--
Cluster-62367.0	turquoise	1220.56	468.349	752.215	-283.867	8.28	6.86	6.1	7.82	8.48	8.29	7.15	7.11	6.79	6.53	5.57	5.88	2895	K01103 6-phosphofructo-2-kinase / fructose-2,6-biphosphatase 3 [EC:2.7.1.105 3.1.3.46] | (RefSeq) LOW QUALITY PROTEIN: 6-phosphofructo-2-kinase/fructose-2,6-bisphosphatase-like (A)	ko00051: Fructose and mannose metabolism; ko01100: Metabolic pathways	LOW QUALITY PROTEIN: 6-phosphofructo-2-kinase/fructose-2,6-bisphosphatase-like [Asparagus officinalis]	F26_ARATH RecName: Full=6-phosphofructo-2-kinase/fructose-2,6-bisphosphatase; Short=6PF-2-K/Fru-2,6-P2ase; Short=AtF2KP; Short=PFK/FBPase; Includes: RecName: Full=6-phosphofructo-2-kinase; EC=2.7.1.105; Includes: RecName: Full=Fructose-2,6-bisphosphatase; EC=3.1.3.46;	A0A6I9R5H4_ELAGV SubName: Full=6-phosphofructo-2-kinase/fructose-2, 6-bisphosphatase isoform X1 {ECO:0000313|RefSeq:XP_010920791.1, ECO:0000313|RefSeq:XP_010920792.1};	Fructose-6-phosphate 2-kinase/fructose-2,6-biphosphatase	GO:0005829,cytosol; GO:0016020,membrane; GO:0003873,6-phosphofructo-2-kinase activity; GO:0005524,ATP binding; GO:0004331,fructose-2,6-bisphosphate 2-phosphatase activity; GO:2001070,starch binding; GO:0006003,fructose 2,6-bisphosphate metabolic process; GO:0006002,fructose 6-phosphate metabolic process; GO:0006000,fructose metabolic process; GO:0043609,regulation of carbon utilization; GO:000367…	6-phosphofructo-2-kinase	--	--	--
Cluster-26849.0	turquoise	3781.64	1670.37	2111.28	-440.908	6.9	7.02	5.7	11.86	12.65	12.84	3.21	2.75	3.54	3.42	2.59	4.15	638	--	--	zinc-finger homeodomain protein 9-like [Nicotiana tomentosiformis]	ZHD9_ORYSJ RecName: Full=Zinc-finger homeodomain protein 9; Short=OsZHD9;	A0A1S4CGH0_TOBAC SubName: Full=zinc-finger homeodomain protein 9-like {ECO:0000313|RefSeq:XP_016500216.1};	--	GO:0005634,nucleus; GO:0003700,DNA-binding transcription factor activity; GO:0046872,metal ion binding; GO:0000976,transcription cis-regulatory region binding; GO:0006355,regulation of DNA-templated transcription; GO:0003674,molecular_function; GO:0140110,transcription regulator activity; GO:0005488,binding; GO:0043167,ion binding; GO:0043169,cation binding; GO:0001067,transcription regulatory re…	ZF-HD protein dimerisation region	zf-HD	TF	zf-HD
Cluster-26849.1	turquoise	3839.15	1758.66	2080.49	-321.838	3.61	2.66	4.96	21.74	21.44	20.87	4.23	5.48	6.49	9.11	6.46	9.08	841	K15601 [histone H3]-dimethyl-L-lysine9 demethylase [EC:1.14.11.65] | (RefSeq) lysine-specific demethylase JMJ25-like (A)	--	zinc-finger homeodomain protein 2-like [Phoenix dactylifera]	ZHD8_ORYSJ RecName: Full=Zinc-finger homeodomain protein 8; Short=OsZHD8;	A0A8B7BMX1_PHODC SubName: Full=zinc-finger homeodomain protein 2-like {ECO:0000313|RefSeq:XP_008781669.2};	--	GO:0005634,nucleus; GO:0003700,DNA-binding transcription factor activity; GO:0046872,metal ion binding; GO:0000976,transcription cis-regulatory region binding; GO:0006355,regulation of DNA-templated transcription; GO:0003674,molecular_function; GO:0140110,transcription regulator activity; GO:0005488,binding; GO:0043167,ion binding; GO:0043169,cation binding; GO:0001067,transcription regulatory re…	ZF-HD protein dimerisation region	zf-HD	TF	zf-HD
Cluster-12162.0	turquoise	1781.22	771.028	1010.19	-239.167	1.19	0	0	2.76	4.4	3.91	0	2.3	0.96	0.63	1.44	2.27	379	K13424 WRKY transcription factor 33 | (RefSeq) WRKY transcription factor WRKY24 (A)	ko04016: MAPK signaling pathway - plant; ko04626: Plant-pathogen interaction	WRKY transcription factor WRKY24 [Elaeis guineensis]	WRK24_ORYSI RecName: Full=WRKY transcription factor WRKY24 {ECO:0000303|PubMed:16919842}; Short=OsWRKY24 {ECO:0000303|PubMed:16919842};	A0A6I9R671_ELAGV SubName: Full=WRKY transcription factor WRKY24 {ECO:0000313|RefSeq:XP_010921056.1};	--	GO:0005634,nucleus; GO:0003700,DNA-binding transcription factor activity; GO:0043565,sequence-specific DNA binding; GO:0009738,abscisic acid-activated signaling pathway; GO:0009740,gibberellic acid mediated signaling pathway; GO:0009788,negative regulation of abscisic acid-activated signaling pathway; GO:0009938,negative regulation of gibberellic acid mediated signaling pathway; GO:0045893,positi…	WRKY DNA -binding domain	WRKY	TF	WRKY
Cluster-29061.0	turquoise	3515.94	1681.07	1834.86	-153.789	3.38	4.46	2.85	10.91	14.27	9.97	2.4	3.56	3.58	5.17	5.33	4.35	1768	K25731 VPS35 endosomal protein-sorting factor-like | (RefSeq) UPF0505 protein C16orf62 homolog isoform X1 (A)	--	PREDICTED: probable WRKY transcription factor 47 [Populus euphratica]	WRK47_ARATH RecName: Full=Probable WRKY transcription factor 47; AltName: Full=WRKY DNA-binding protein 47;	A0A3N7FYJ1_POPTR RecName: Full=WRKY domain-containing protein {ECO:0000259|PROSITE:PS50811};	--	GO:0005634,nucleus; GO:0003700,DNA-binding transcription factor activity; GO:0043565,sequence-specific DNA binding; GO:0003674,molecular_function; GO:0140110,transcription regulator activity; GO:0003676,nucleic acid binding; GO:0003677,DNA binding; GO:0005488,binding; GO:0097159,organic cyclic compound binding; GO:1901363,heterocyclic compound binding; GO:0005575,cellular_component; GO:0005622,in…	WRKY DNA -binding domain	WRKY	TF	WRKY
Cluster-49567.11	turquoise	612.598	317.526	295.072	22.4534	12.37	7.89	10.95	18.17	14.26	12.33	12.66	8.33	13.94	9.08	10.11	10.3	874	K12835 ATP-dependent RNA helicase DDX42 [EC:3.6.4.13] | (RefSeq) DEAD-box ATP-dependent RNA helicase 24 isoform X1 (A)	ko03040: Spliceosome	LOW QUALITY PROTEIN: probable WRKY transcription factor 48 [Asparagus officinalis]	WRK48_ARATH RecName: Full=Probable WRKY transcription factor 48; AltName: Full=WRKY DNA-binding protein 48;	A0A5P1EBP2_ASPOF RecName: Full=WRKY domain-containing protein {ECO:0000259|PROSITE:PS50811};	--	GO:0005634,nucleus; GO:0003677,DNA binding; GO:0003700,DNA-binding transcription factor activity; GO:0000976,transcription cis-regulatory region binding; GO:0042742,defense response to bacterium; GO:0045893,positive regulation of DNA-templated transcription; GO:0009617,response to bacterium; GO:0003674,molecular_function; GO:0003676,nucleic acid binding; GO:0005488,binding; GO:0097159,organic cyc…	WRKY DNA -binding domain	WRKY	TF	WRKY
Cluster-49567.2	turquoise	3871.4	1864.67	2006.74	-142.072	1.26	0.79	1.94	5.74	5.36	5.88	0	0	0	0	1.27	0.52	1171	K12835 ATP-dependent RNA helicase DDX42 [EC:3.6.4.13] | (RefSeq) DEAD-box ATP-dependent RNA helicase 24 isoform X1 (A)	ko03040: Spliceosome	LOW QUALITY PROTEIN: probable WRKY transcription factor 48 [Asparagus officinalis]	WRK48_ARATH RecName: Full=Probable WRKY transcription factor 48; AltName: Full=WRKY DNA-binding protein 48;	A0A5P1EBP2_ASPOF RecName: Full=WRKY domain-containing protein {ECO:0000259|PROSITE:PS50811};	--	GO:0005634,nucleus; GO:0003677,DNA binding; GO:0003700,DNA-binding transcription factor activity; GO:0000976,transcription cis-regulatory region binding; GO:0042742,defense response to bacterium; GO:0045893,positive regulation of DNA-templated transcription; GO:0009617,response to bacterium; GO:0003674,molecular_function; GO:0003676,nucleic acid binding; GO:0005488,binding; GO:0097159,organic cyc…	WRKY DNA -binding domain	WRKY	TF	WRKY
Cluster-49567.6	turquoise	1968.19	937.759	1030.43	-92.6707	1.66	1.47	1.13	7.33	3.33	2.71	0	0	0	0	0	0.57	1088	K12835 ATP-dependent RNA helicase DDX42 [EC:3.6.4.13] | (RefSeq) DEAD-box ATP-dependent RNA helicase 24 isoform X1 (A)	ko03040: Spliceosome	LOW QUALITY PROTEIN: probable WRKY transcription factor 48 [Asparagus officinalis]	WRK48_ARATH RecName: Full=Probable WRKY transcription factor 48; AltName: Full=WRKY DNA-binding protein 48;	A0A5P1EBP2_ASPOF RecName: Full=WRKY domain-containing protein {ECO:0000259|PROSITE:PS50811};	--	GO:0005634,nucleus; GO:0003677,DNA binding; GO:0003700,DNA-binding transcription factor activity; GO:0000976,transcription cis-regulatory region binding; GO:0042742,defense response to bacterium; GO:0045893,positive regulation of DNA-templated transcription; GO:0009617,response to bacterium; GO:0003674,molecular_function; GO:0003676,nucleic acid binding; GO:0005488,binding; GO:0097159,organic cyc…	WRKY DNA -binding domain	WRKY	TF	WRKY
Cluster-60899.2	turquoise	1069.18	392.495	676.686	-284.191	7.07	8.26	7.24	9.2	9.62	8.92	8.3	7.98	6.45	7.66	5.64	4.42	1807	K13425 WRKY transcription factor 22 | (RefSeq) WRKY transcription factor 22-like (A)	ko04016: MAPK signaling pathway - plant; ko04626: Plant-pathogen interaction	protein WRKY1-like [Asparagus officinalis]	WRKY1_MAIZE RecName: Full=Protein WRKY1; AltName: Full=WRKY DNA-binding protein 1;	A0A5P1F9I7_ASPOF RecName: Full=WRKY domain-containing protein {ECO:0000259|PROSITE:PS50811};	--	GO:0005634,nucleus; GO:0003700,DNA-binding transcription factor activity; GO:0043565,sequence-specific DNA binding; GO:0050896,response to stimulus; GO:0003674,molecular_function; GO:0140110,transcription regulator activity; GO:0003676,nucleic acid binding; GO:0003677,DNA binding; GO:0005488,binding; GO:0097159,organic cyclic compound binding; GO:1901363,heterocyclic compound binding; GO:0008150,…	WRKY DNA -binding domain	WRKY	TF	WRKY
Cluster-62419.0	turquoise	3840.72	1781.54	2059.18	-277.644	3.67	5.39	4.89	44.38	35.19	38.65	3.04	5.02	4.47	12.74	7.8	12.99	869	K12835 ATP-dependent RNA helicase DDX42 [EC:3.6.4.13] | (RefSeq) DEAD-box ATP-dependent RNA helicase 24 isoform X1 (A)	ko03040: Spliceosome	probable WRKY transcription factor 75 [Asparagus officinalis]	WRK75_ARATH RecName: Full=Probable WRKY transcription factor 75; AltName: Full=WRKY DNA-binding protein 75;	A0A5P1FHE5_ASPOF RecName: Full=WRKY domain-containing protein {ECO:0000259|PROSITE:PS50811};	--	GO:0005634,nucleus; GO:0003700,DNA-binding transcription factor activity; GO:0000978,RNA polymerase II cis-regulatory region sequence-specific DNA binding; GO:0000976,transcription cis-regulatory region binding; GO:0010055,atrichoblast differentiation; GO:0048527,lateral root development; GO:0000122,negative regulation of transcription by RNA polymerase II; GO:0043620,regulation of DNA-templated …	WRKY DNA -binding domain	WRKY	TF	WRKY
Cluster-62419.1	turquoise	3731.67	1660.67	2071	-410.323	3.32	4.6	3.3	18.19	20.46	18.19	3.43	5.34	6.63	9.49	6.72	7.93	875	K12835 ATP-dependent RNA helicase DDX42 [EC:3.6.4.13] | (RefSeq) DEAD-box ATP-dependent RNA helicase 24 isoform X1 (A)	ko03040: Spliceosome	probable WRKY transcription factor 75 [Asparagus officinalis]	WRK75_ARATH RecName: Full=Probable WRKY transcription factor 75; AltName: Full=WRKY DNA-binding protein 75;	A0A5P1FHE5_ASPOF RecName: Full=WRKY domain-containing protein {ECO:0000259|PROSITE:PS50811};	--	GO:0005634,nucleus; GO:0003700,DNA-binding transcription factor activity; GO:0000978,RNA polymerase II cis-regulatory region sequence-specific DNA binding; GO:0000976,transcription cis-regulatory region binding; GO:0010055,atrichoblast differentiation; GO:0048527,lateral root development; GO:0000122,negative regulation of transcription by RNA polymerase II; GO:0043620,regulation of DNA-templated …	WRKY DNA -binding domain	WRKY	TF	WRKY
Cluster-62876.0	turquoise	1820.15	507.206	1312.95	-805.741	18.76	19.64	18.64	22.79	25.34	23.43	21.52	19.96	20.83	13.8	15.96	11.74	1737	K25731 VPS35 endosomal protein-sorting factor-like | (RefSeq) UPF0505 protein C16orf62 homolog isoform X1 (A)	--	WRKY transcription factor 42 [Cocos nucifera]	WRKY6_ARATH RecName: Full=WRKY transcription factor 6 {ECO:0000303|PubMed:11722756}; AltName: Full=WRKY DNA-binding protein 6 {ECO:0000303|PubMed:11722756}; Short=AtWRKY6 {ECO:0000303|PubMed:11722756};	A0A8K0I345_COCNU SubName: Full=WRKY transcription factor 42 {ECO:0000313|EMBL:KAG1334942.1};	--	GO:0005634,nucleus; GO:0003700,DNA-binding transcription factor activity; GO:0000976,transcription cis-regulatory region binding; GO:0080169,cellular response to boron-containing substance deprivation; GO:0016036,cellular response to phosphate starvation; GO:0009873,ethylene-activated signaling pathway; GO:0045892,negative regulation of DNA-templated transcription; GO:0003674,molecular_function; …	WRKY DNA -binding domain	WRKY	TF	WRKY
Cluster-53793.0	turquoise	3760.29	1874.21	1886.09	-11.8807	47.28	46.72	46.61	70.13	76.06	64.97	42.94	42.93	41.28	50.06	48.06	42.14	1136	K26561 single-stranded DNA-binding protein WHY2 | (RefSeq) single-stranded DNA-binding protein WHY2, mitochondrial-like (A)	--	single-stranded DNA-binding protein WHY2, mitochondrial-like [Phoenix dactylifera]	WHY2_SOLTU RecName: Full=Single-stranded DNA-binding protein WHY2, mitochondrial; AltName: Full=Protein WHIRLY 2; Short=StWHY2; Flags: Precursor;	A0A8B7CPU8_PHODC SubName: Full=single-stranded DNA-binding protein WHY2, mitochondrial-like {ECO:0000313|RefSeq:XP_008803798.1};	--	GO:0005739,mitochondrion; GO:0003677,DNA binding; GO:0003697,single-stranded DNA binding; GO:0006952,defense response; GO:0006281,DNA repair; GO:0006355,regulation of DNA-templated transcription; GO:0003674,molecular_function; GO:0003676,nucleic acid binding; GO:0005488,binding; GO:0097159,organic cyclic compound binding; GO:1901363,heterocyclic compound binding; GO:0006950,response to stress; GO…	Whirly transcription factor	Whirly	TF	Whirly
Cluster-38183.0	turquoise	215.831	56.2854	159.546	-103.26	11.11	11.14	11.52	10.42	12.28	12.82	10.02	12.27	11.02	9.56	11.67	9.76	2287	--	--	LOW QUALITY PROTEIN: transcription factor VOZ1-like [Asparagus officinalis]	VOZ1_ARATH RecName: Full=Transcription factor VOZ1; AltName: Full=Protein VASCULAR PLANT ONE-ZINC FINGER 1; Short=AtVOZ1;	A0A6I9RJZ1_ELAGV SubName: Full=transcription factor VOZ1 isoform X2 {ECO:0000313|RefSeq:XP_010924399.1};	--	GO:0005737,cytoplasm; GO:0005634,nucleus; GO:0046872,metal ion binding; GO:0043565,sequence-specific DNA binding; GO:0009631,cold acclimation; GO:0048574,long-day photoperiodism, flowering; GO:0048578,positive regulation of long-day photoperiodism, flowering; GO:0045893,positive regulation of DNA-templated transcription; GO:0009585,red, far-red light phototransduction; GO:0009408,response to heat…	No apical meristem (NAM) protein	VOZ	TF	VOZ
Cluster-31893.1	turquoise	991.09	384.171	606.919	-222.749	116.06	110.5	98.47	118.67	128.2	115.33	104.5	87.07	103.35	110.41	108.97	92.52	2849	K19600 tubby and related proteins | (RefSeq) tubby-like F-box protein 6 isoform X1 (A)	--	tubby-like F-box protein 6 isoform X1 [Phoenix dactylifera]	TLP6_ORYSJ RecName: Full=Tubby-like F-box protein 6; Short=OsTLP6; AltName: Full=Tubby-like F-box protein 14; Short=OsTLP14;	A0A8B7D3B9_PHODC RecName: Full=Tubby-like F-box protein {ECO:0000256|RuleBase:RU361125};	Tub family proteins	--	Tub family	TUB	TF	TUB
Cluster-59044.0	turquoise	1084.6	269.314	815.288	-545.973	9.92	9.45	9.53	10.29	10.46	10.33	9.22	9.93	8.17	7.35	9.45	7.59	1485	K19600 tubby and related proteins | (RefSeq) tubby-like F-box protein 1 isoform X1 (A)	--	tubby-like F-box protein 1 isoform X1 [Asparagus officinalis]	TLP1_ORYSJ RecName: Full=Tubby-like F-box protein 1; Short=OsTLP1; AltName: Full=Tubby-like F-box protein 9; Short=OsTLP9;	A0A8B7BMF2_PHODC SubName: Full=tubby-like F-box protein 1 {ECO:0000313|RefSeq:XP_008781391.2};	Tub family proteins	--	Tub family	TUB	TF	TUB
[truncated: 5,837 more rows]

## Sheet: Table S6
geneID	moduleColors	kTotal	kWithin	kOut	kDiff	T1-1	T1-2	T1-3	T6-1	T6-2	T6-3	C1-1	C1-2	C1-3	C6-1	C6-2	C6-3	Length	KEGG	KEGG pathway	NR	Swissprot	TrEMBL	KOG	GO	Pfam	TF-Family	TF-Category	TF-Classification
[truncated: 998 more rows]

## Sheet: Table S7
geneID	KO	KEGG_map_geneID	metaID	Compounds	Class I	CID	KEGG_map_metaID	coefficient	pvalue	relationType
[truncated: 2 more rows]

## Sheet: Table S8
geneID	KO	KEGG_map_geneID	metaID	Compounds	Class I	CID	KEGG_map_metaID	coefficient	pvalue	relationType
[truncated: 36 more rows]

## Sheet: Table S9
geneID	KO	KEGG_map_geneID	metaID	Compounds	Class I	CID	KEGG_map_metaID	coefficient	pvalue	relationType
[truncated: 22 more rows]

[truncated: 2 more sheets: Table S10, Table S11]
